# Supplementary material for: The ICU-venous thromboembolism score and tumor grade can predict inhospital venous thromboembolism occurrence in critical patients with tumors
Source: World J Surg Oncol. 2022 Sep 5;20:245. doi: 10.1186/s12957-022-02705-z (PMC9442986; doi:10.1186/s12957-022-02705-z)
Supplement: Supplementary file 1 — Additional file 1. VTE. [file 12957_2022_2705_MOESM1_ESM.xlsx]

## Sheet: Sheet1
姓名	性别	年龄	年龄分组	APECHEII评分	手术时间	住院号	超声诊断	血栓与否	血型	是否O型血	身高		体重	BMI	BMI分级>=25	糖尿病	高血压	既往史	有无血栓相关事件发生	吸烟	饮酒史	肿瘤分期	肿瘤类别	血栓时间	手术时间	有无血栓	术后几天发生血栓	WBC	HB	PLT	CRE	ALB	TBIL	TG	TC	GLU	APTT	DD	INR	INR分级 1 1.5	APTT分组 24 39	甘油三酯分组	血栓后处置与否	处置日期	输血	手术与否	腹盆肿瘤手术	放化疗史	术前抗凝
闫绒芯	女	62		4		T001616974	双下肢深静脉未见明显血栓形成;	否	A	否	154	1.54	54	22.7694	否	否	否	无特殊	否	否	否	IV期	胆囊中分化腺癌术后复发	2019-04-07		是	有血栓，未手术	13.76	81	13	80	31.6	59.6	0.66	4.07	5.92	51.2	25.3	1.58	>=1.5	>=39		否	否	是	否	否	是	否
柳可勇	男	65		8	2018-03-12	T001500405	双侧小腿肌间静脉血栓	是	B	否	183	1.83	85	25.3815	是	否	是	高血压	否	是	是	IIIc期	食管胸中段鳞癌	2018-03-14	2018-03-12	是	2	7.38	112	187	81	42.6	14.1	1.97	5.13	4.98	35.7	21.48	1.52	>=1.5	24~39		是	03-14当天	否	是	否	是	否
范炎	男	78		11	2018-02-07	T001507155	双侧小腿肌间静脉血栓形成	是	AB	否	172	1.72	87	29.4078	是	是	是	高血压 糖尿病	否	是	是	IV期	食管鳞癌	2018-02-08	2018-02-07	是	1	16.01	110	204	83	38.7	6.4	1.27	4.58	8.65	27.1	6.86	1.1	1~1.5	24~39		是	当天0.3Q12h	是	是	否	是	否
林为龙	男	73		11	2018-01-09	T001514005	双下肢小腿肌间静脉血栓形成	是	O	是	173	1.73	69	23.0546	否	否	否	慢性病毒性肝炎	否	是	是		原发性肝癌	2018-01-12	2018/1/9RFA治疗	是	3	7.14	67	66	76	35.1	51.6	1.08	5.86	6.4	41.1	3.99	1.87	>=1.5	>=39		否	未抗凝	是	否	否	否	否
魏华臻	男	66		21	2018-03-08	T001529184	左侧小腿肌间静脉血栓形成;	否	O	是	168	1.68	84.5	29.9391	是	否	是	高血压	否	是	是	I期	右肺腺癌	2018/3/12 术后第二天肺栓塞	2018-03-08	是	1	6.99	143	160	87	41.6	15.7	1.25	4.79	4.68	31.3		1.04	1~1.5	24~39		是	03-09速碧林0.3Qd	否	是	否	否	否
栾焕芹	女	54		4	2018-03-15	T001520983	右侧股总静脉血栓;双侧肌间静脉少量血栓	是	A	否	155	1.55	52	21.6441	否	否	否	无特殊	否	否	否		腹膜后脂肪肉瘤	2018-03-19	2018-03-15	是	4	5.87	101	465	23	37.4	2.9	1.35	3.74	5.68	34.3		1.09	1~1.5	24~39		是	03-16速碧林0.5mlQ12h	是	是	是	否	否
陈柱英	女	66			2017-01-05	T000981185	左侧腘动脉血栓形成	是	O	是	159	1.59	71	28.0843	是	否	否	甲状腺术后	否	否	否		腹膜后肿物	2017-01-09	2017-01-05	是	4	4.56	127	165	42	34.5	22.5	0.88	3.4	4.12	30.1		1.07	1~1.5	24~39		是	43471	是	是	是	否	否
卢均华	男	62			2017-09-14	T001479941	右小腿肌间静脉血栓形成	是	A	否	168	1.68	70	24.8016	否	否	是	高血压	否	否	否	II期	结肠癌	2017-09-21	2017-09-14	是	7	6.26	127	206	90	40.5	10.4	1.06	4.92	5.14	29		0.99	<1	24~39		是	09-21速碧林0.3Q12h	否	是	是	否	否
边德玲	女	74			2017-07-07	T001089337	左小腿肌间静脉血栓形成	是	A	否	160	1.6	58	22.6562	否	是	是	高血压 1型糖尿病	否	否	否	IV期	胃肠道间质瘤	2017-07-13	2017-07-07	是	6	9.41	92	274	43	25.6	56.1	2.15	5.92	11.88	33		0.91	<1	24~39		是	07-12速碧林0.3Q12h	是	是	是	是	否
郭志友	男	67			2016-06-30	T001350289	双下肢小腿肌间静脉血栓	是	B	否	170	1.7	79.5	27.5087	是	是	是	高血压 糖尿病 膀胱癌术后	是 心前区不适 冠脉轻度狭窄	否	否		胰腺导管内乳头状黏液性肿瘤	2016-08-30	2016-06-30	是	60	8.85	153	186	56	44.6	11.4	1.76	4.38	6.95	27.9		0.93	<1	24~39		是	09-01速碧林	否	是	是	否	否
王崇君	女	55			2017-07-11	T001452714	双下肢深静脉未见明显血栓	否	A	否	150	1.5	44	19.5556	否	否	否	无特殊	否	否	否		腹膜后炎症性肌纤维母细胞性肿瘤	无血栓	2017-07-11	否	无血栓	6.31	102	359	81	42.6	9.8	1.31	3.93	4.71	31.5		1	1~1.5	24~39		否	否	是	是	是	否	否
许永强	男	66			2017-11-22	T001496869	双下肢深静脉未见明显血栓	否	AB	否	170	1.7	72	24.9135	否	否	否	无特殊	否	是	否	II-III期 pT3N2	贲门癌	无血栓	2017-11-22	否	无血栓	8.65	119	145	83	35.6	32.1	1.04	4.86	5.42	26.1	2.03	0.95	<1	24~39		否	否	否	是	是	否	否
郑永山	男	64			2017-11-20	T001295423	双下肢深静脉未见明显血栓	否	AB	否	162	1.62	60	22.8624	否	否	否	无特殊	否	是	否	cT2N1b	直肠癌	无血栓	2017-11-20	否	无血栓	20.17	111	245	112	22.6	23.9	0.47	3.51	6.7	51.6	9.05	1.32	1~1.5	>=39		否	否	否	是	是	是	否
傅维萱	女	78			2016-02-01	T001261486	右下肢肌间静脉内血栓形成	是	O	是	163	1.63	71	26.7229	是	否	是	高血压	否	否	否	cT4N3M1 IV期	胃癌	2016/2/3，入院时即有血栓	2016-02-01	是	2	5.97	52	126	73	31.9	8.9	2.63	3.44	5.92	32		1.05	1~1.5	24~39		是	02-04速碧林0.3Q12h	是	是	是	否	否
陆决	女	76			2017-10-19	9713725	双侧小腿肌间静脉血栓形成	是	O	是	156.5	1.565	69	28.1722	是	是	是	高血压 糖尿病 房颤 乳腺癌术后	否	否	否		乳腺癌	2017-10-23	2017-10-19	是	4	5.33	126	240	45	43.2	7.4	2.46	3.06	4.41	29.5		0.92	<1	24~39		是	波立维及速碧林	否	是	否	否	否
张才良	男	66			2016-05-31	T001317959	双侧小腿肌间静脉血栓形成	是	AB	否	167	1.67	69	24.7409	否	否	否	无特殊	否	否	是		食管癌	2016-06-04	2016-05-31	是	4	4.78	138	152	56	45.4	14.2	1.92	5.31	4.92	26.6		0.97	<1	24~39		是	06-03速碧林	是	是	否	是	否
冯学范	男	67			2017-11-24	T001269236	双下肢静脉未见明显血栓形成	否	A	否	178	1.78	77	24.3025	否	否	否	胃癌术后	否	是	否	IV期	胃癌直肠转移	无血栓	2017-11-24	否	无血栓	8.54	99	165	75	44.2	21.7	0.92	3.87	5.23	27.3		1.04	1~1.5	24~39		否	否	是	是	是	否	否
闫炳如	女	89			2017-12-04	9841883	双下肢深静脉内未见明显血栓	否	A	否	142	1.42	36	17.8536	否	否	是	高血压 股骨头置换术	否	否	否	T4aN0	结肠腺癌	无血栓	2017-12-04	否	无血栓	10.12	137	290	57	46.8	15.6	1.06	4.93	7.99	29.5		1.04	1~1.5	24~39		否	否	否	是	是	否	否
杨淑华	女	81			2017-08-28	T001468736	右下肢小腿肌间静脉血栓形成	是	O	是	145	1.45	56	26.635	是	否	否	腔隙性脑梗 甲减 颞动脉炎 冠心病	腔隙性脑梗 冠心病	否	否	pT1aN0M0	胃癌	2017-08-30	2017-08-28	是	2	8.69	118	390	80	40.6	14	1.06	5.42	5.11	31.8		1.1	1~1.5	24~39		是	08-30后调整剂量	否	是	是	否	是
周锦屏	男	84			2017-06-20	T001400540	双侧小腿肌间静脉陈旧性血栓	是	A	否	172	1.72	54	18.2531	否	是	否	糖尿病	否	是	否	pT1N0	肝门部胆管癌	2017-06-21陈旧性	2017-06-20	是	1	4.72	119	176	66	30.9	221.2	0.69	7.48	7.31	39.5		1.01	1~1.5	>=39		是	06-21速碧林0.3Q12h	是	是	是	是	否
王润娥	女	61			2017-09-12及2017-09-19	T001474130	右侧小腿肌间静脉血栓形成;	是	B	否	153	1.53	57	24.3496	否	否	否	无特殊	否	否	否	pT3N0M0	胃癌	2017-09-25	2017-09-12及2017-09-19	是	6	8.35	143	296	51	45.5	14.6	2.16	5.83	5.33	30.1	0.6	0.91	<1	24~39		是	09-14至09-20用依诺肝素，后改为速碧林	是	是	是	否	否
江旺宝	男	63			2017-11-09及2017-11-15	9584363	左侧股浅静脉附壁血栓形成;左侧小腿肌间静脉血栓形成	是	A	否	171	1.71	64	21.8871	否	否	是	高血压	否	否	否		腹膜后脂肪肉瘤术后复发	2017-11-21	2017-11-09及2017-11-15	是	6	6.39	46	170	105	31.3	20	1.11	1.77	5.2	34.1		1.42	1~1.5	24~39		是	未调整剂量	是	是	是	否	否
何尚英	男	64			2018-12-27	T001596132	双下肢静脉未见明显血栓形成;	否	B	否	170	1.7	58.5	20.2422	否	否	否	肺结核	否	否	否	cT3N1M0	食管癌 肺部感染	2019-01-29	2018-12-27	是	32	12.48	93	167	68	35.5	11.4	0.58	4.47	5.25	42	2.67	1.36	1~1.5	>=39		否	否	否	是	否	是	否
邓方楷	男	72			2016-01-05	T001281483	双侧小腿肌间静脉血栓形成	是	A	否	168	1.68	77	27.2817	是	否	否	否	否	否	否	pT3N2	胃肝样腺癌	2016-01-08	2016-01-05	是	3	4.11	108	71	78	42	34.9	1.33	3.99	7.1	32.1		0.99	<1	24~39		是	2016-01-06 0.3ml Qd预防，01-07加至0.6mlQ12h	是	是	是	是	否
苏锦章	男	89			2016-01-28	T001306191	双下肢静脉血栓形成	是	A	否	161	1.61	52	20.061	否	否	是	高血压	否	否	否	pT4aN2b	升结肠癌	2016-02-02	2016-01-28	是	5	9.07	117	250	84	30.6	6.9	2.8	4.26	3.93	34.8		1.01	1~1.5	24~39		是	是 速碧林0.3mlQ12h	否	是	是	否	是
朱长征	男	69			2017-02-21	T001412385	双侧小腿肌间静脉血栓形成	是	O	是	179	1.79	79	24.6559	否	否	否	血脂升高，口服阿司匹林及辛伐他汀	否	否	否	pT4aN3b	胃贲门癌	2017-03-02	2017-02-21	是	9	7.18	128	347	62	41.8	10.3	1.68	5.41	5.22	31.7		0.98	<1	24~39		是	是 速碧林0.6mlQ12h	否	是	是	否	否
王泽春	男	66			2017-02-10	T001388048	双侧小腿肌间静脉血栓形成;双上肢深静脉未见明显阻塞;	是	O	是	164	1.64	76	28.257	是	否	是	高血压 肱骨骨折术后	否	是	是	cT3N2M0 IIIb	食管癌	2017-02-15	2017-02-10	是	5	5.07	134	221	62	42.6	13.1	1.32	3.99	5.2	31.3		0.98	<1	24~39		是	是，速碧林0.6mlQ12h	否	是	是	是	否
赵秀芬	女	58			2017-03-24	T001424461	左侧腘静脉血栓形成（部分型）;双侧小腿肌间静脉多发?.	是	B	否	163	1.63	60	22.5827	否	否	否	过敏性哮喘 心律不齐	否	否	否	III-IV期？	卵巢高级别混合性癌	2017-03-31	2017-03-24	是	7	7.36	94	407	44	21.6	11.4	1.28	4.33	6.47	38.2		1.09	1~1.5	24~39		是	是，速碧林0.3mlQ12h	是	是	是	否	否
李洪青	男	70			2015-12-30	T001281113	左小腿肌间静脉血栓形成	是	O	是	175	1.75	82	26.7755	是	否	否	2度房室传导阻滞	否	是	否	pT2aN0	肺腺癌	2015-01-05	2015-12-30	是	6	5.71	147	161	81	40.1	19.2	1.08	3.8	6.6	35.6		0.99	<1	24~39		是	是，速碧林0.3mlQ12h	否	是	否	否	否
吕凯勋	男	67			2017-03-03	T001412123	双侧小腿肌间静脉内血栓形成	是	A	否	167	1.67	65	23.3067	否	否	否	胆囊术后	否	否	否	pT1bN0	肺腺癌	2017-03-15	2017-03-03	是	12	5	151	220	61	45.3	23.8	1.73	6.13	5.39	27.2		0.86	<1	24~39		是	是 速碧林0.3mlQ12h	否	是	否	否	否
史春增	男	85			2016-07-21	T001356472	右侧小腿肌间静脉血栓形成？	是	B	否	164	1.64	53	19.7055	否	否	否	帕金森 陈旧脑梗室 早 房早	陈旧脑梗	否	否	pT3N2	胃癌	2016-07-29	2016-07-21	是	8	5.73	123	223	68	34	7.4	0.7	4.32	5.37	32.8		1.03	1~1.5	24~39		是	是 速碧林0.3mlQ12h	否	是	是	是	否
贠淑芹	女	62			10-11腹盆腔肿物切除，术后感染，2016/12/14清创	T001094714	右下肢动脉未见明显阻塞;右下肢深静脉未见明显血栓;;	否	A	否	160	1.6	70	27.3437	是	是	是	高血压 糖尿病	否	否	否		腹膜后多形性未分化肉瘤	无血栓	10-11腹盆腔肿物切除，术后感染，2016/12/14清创	否	无血栓	21.27	97	267	494	33.5	17.1	1.69	4.25	19.78	35.9	9.62	0.94	<1	24~39		否	否	否	是	是	否	是
许占刚	男	64			2017-09-12	T001303190	双侧股浅静脉血栓形成（不完全性）伴侧枝形成;双侧腘?.	是	O	是	165	1.65	47	17.2635	否	否	否	冠状动脉粥样硬化	否	是	是	IV期 pT4aN3a 结肠转移	胃癌	2017-09-19，09-18肺栓塞	2017-09-12	是	6	4.21	110	193	77	37.6	13.7	0.65	4.23	4.47	34.1		1.02	1~1.5	24~39		是	是 速碧林0.3mlQ12h	否	是	是	是	否
殷秀红	女	49			2018-10-04	T001577605	双下肢显示范围内未见明显血栓形成	否	B	否	152	1.52	51	22.0741	否	否	否	胃食管反流	否	否	否	cT3N2M1	结肠腺癌	无血栓	2018-10-04	否	无血栓	2.82	113	254	41	33.4	10.8	1.71	4.96	4.65	28.9		0.99	<1	24~39		否	否	否	是	是	是	否
孔祥满	男	60			未手术	T001601775	左侧股总、股浅静脉血栓完全再通;左侧腘静脉血栓形成?.	是	A	否	170	1.7	55	19.0311	否	否	否	股骨颈骨折史	否	否	否		食管胃结合部腺癌 胃窦腺癌	2018-10-26	未手术	是	有血栓，未手术	7.46	81	348	56	35.7	6.5	0.86	3.76	4.58	32.2	14.92	1.12	1~1.5	24~39		是	是，速碧林0.3mlQ12h	否	否	否	否	否
刘清滨	男	61			2019-09-06	T001705502	左小腿肌间静脉血栓形成	是	AB	否	170	1.7	60	20.7612	否	否	否	否	否	是	是	pT4aN1b	甲状腺癌	2019-09-09	2019-09-06	是	3	4.92	150	122	66	42.5	17.1	1.98	4.46	4.97	30.8	0.82	1.15	1~1.5	24~39		是	是 速碧林0.3mlQ12h	否	是	否	否	否
徐光炜	男	85			2020-02-28	9517766	双下肢深静脉未见明显血栓形成;	否	O	是	172	1.72	85	28.7317	是	是	否	否	否	否	否	pT4bN1b III期	乙状结肠癌 膀胱侵犯	无血栓	2020-02-28	否	无血栓	2.51	110	205	189	42.3	5.6	1.12	4.22	9.56	29.5	5.24	1	1~1.5	24~39		否	否	是	是	是	否	否
查虹	女	46			2018-11-20	T001611000	双下肢静脉未见明显血栓形成	否	B	否	152	1.52	52	22.5069	否	否	否	否	否	否	否		腹膜后平滑肌肉瘤，多处转移	未见血栓	2018-11-20	否	无血栓	10.51	131	330	44	34.1	8.8	1.32	2.5	6.45	33.6		1.18	1~1.5	24~39		否	否	是	是	是	否	否
林女	女	77			2018-11-15	T001579116	双侧大隐静脉及右侧小腿浅静脉、肌间静脉血栓形成;左?.	是	B	否	157	1.57	54	21.9076	否	否	是	高血压 冠状动脉粥样硬化 下肢静脉曲张	是			ypT3N2	胃肾双原发癌	2018/11/6术前血栓，术后11-16血栓更多	2018-11-15	是	1	3.32	124	162	51	42.5	8.9	1.72	5.13	4.65	35.9	2.32	0.95	<1	24~39		是	术前抗凝，术后加量	否	是	是	是	是
吕宪国	男	61			2018-12-11	T001619154	双下肢静脉血栓形成	是	B	否	170	1.7	78	26.9896	是	是	是	高血压 糖尿病	否	否	否		腹膜后及腹盆腔多发脂肪肉瘤	2018-12-17	2018-12-11	是	6	7.48	106	427	82	30.3	6.7	1.63	3.51	5.35	47.4		1.14	1~1.5	>=39		是	是 速碧林0.6mlQ12h	是	是	是	否	否
张有生	男	74			2018-10-31	T001587541	双下肢静脉血栓形成	是	A	否	165	1.65	57	20.9366	否	否	否	无特殊	否	是	是	ypT2N1 pT1bN0	食管鳞癌 肺腺癌	2018-11-14	2018-10-31	是	14	4.03	161	102	65	47.1	21.3	1.5	6.93	6.34	30.2		1.12	1~1.5	24~39		是	是 速碧林0.3mlQ12h	否	是	是	是	否
张兰英	女	55			2018-10-31	T001607094	双侧小腿肌间静脉血栓形成	是	O	是	163	1.63	70	26.3465	是	否	否	脑梗	脑梗	否	否	pT3N0	横结肠癌	2018-11-05	2018-10-31	是	5	6.27	116	278	62	46.3	9.4	1.08	5.15	4.56	31.4		0.97	<1	24~39		是	是 速碧林0.3mlQ12h	否	是	是	否	否
李义春	男	67			2018-12-10	T001618873	双侧小腿部分肌间静脉血栓形成	是	B	否	155	1.55	60	24.974	否	否	否	腔隙性脑梗塞	脑梗	是	否		食管腺癌	2018-12-13	2018-12-10	是	3	8.55	147	198	59	45.1	10.9	1.74	4.94	4.9	27.4	0.72	0.96	<1	24~39		是	是 速碧林0.3mlQ12h	是	是	否	否	否
陶胜端	女	57			2018-04-10	T001534907	双侧肌间静脉血栓形成;	是	B	否	169	1.69	91.5	32.0367	是	否	否	子宫肌瘤术后	否	否	否		血管周细胞瘤	2018-04-13	2018-04-10	是	3	5.29	136	165	61	45.4	13.7	2.15	6	5.38	23.6		0.95	<1	<24		是	是 速碧林0.3mlQ12h	是	是	是	否	否
李见云	女	58			2018-04-24	9833729	右侧小腿多发血栓形成;	是	A	否	151	1.51	63.5	27.8497	是	否	是	高血压 甲亢	否	否	否	ypT1aN0	乳腺癌	2018-04-26	2018-04-24	是	2	3.28	91	198	45	44	14.6	3.04	4.94	5.46	28.9		0.97	<1	24~39		是	是 速碧林0.3mlQ12h	否	是	否	是	否
李道英	女	77			2018-05-21	T001549741	双下肢深静脉未见明显血栓	否	A	否	150	1.5	56	24.8889	否	否	否	无特殊	否	否	否	pT3N1	贲门癌	无血栓	2018-05-21	否	无血栓	8.67	117	206	58	45.6	10.9	1.18	4.56	5.29	31.8		1.05	1~1.5	24~39		否	否	否	是	是	否	否
李淑贤	女	48			2018-04-17	T001542529	右侧小腿肌间静脉血栓形成	是	AB	否	156	1.56	65	26.7094	是	否	否	无特殊	否	否	否	IV期	胃肠间质瘤 肝转移	2018-04-20	2018-04-17	是	3	11.27	73	462	59	45	6	1.58	3.27	5.9	28.7		1.05	1~1.5	24~39		是	是 速碧林0.3mlQ12h	是	是	是	否	否
尹立元	男	64			2018-08-29	T001588853	右侧小腿肌间静脉血栓形成	是	A	否	173	1.73	70	23.3887	否	是	是	高血压 糖尿病 冠心病 慢性肾功能不全	冠心病	是	否	pT3N1	胰腺癌	2018-10-10	2018-08-29	是	42	4.18	83	174	131	31.5	50.4	4.78	9.73	7.14	31.8		1.25	1~1.5	24~39		是	是 速碧林0.3mlQ12h	是	是	是	否	否
秦兴旺	男	69			2018-05-17	T001544618	双侧小腿肌间静脉血栓形成;	是	O	是	172	1.72	60	20.2812	否	否	是	高血压	否	是	是	pT2N1	胃食管结合部癌	2018-05-21	2018-05-17	是	4	6.51	149	184	70	40.1	12.3	0.74	5.61	4.23	32.2	1.01	1.04	1~1.5	24~39		是	是 速碧林0.6mlQ12h	是	是	是	否	否
徐广科	男	64			2018-08-03	T001554153	左侧小腿肌间静脉内血栓形成	是	A	否	160	1.6	72.5	28.3203	是	否	是	高血压	否	是	是	ypT3N1	食管癌	2018-08-08	2018-08-03	是	5	13.83	140	112	45	32.6	13.1	0.42	3.8	11.69	26.4	2.3	1.09	1~1.5	24~39		是	是 速碧林0.6mlQ12h	否	是	否	否	否
孙德龙	男	65			2018-08-06	T001553954	右侧股静脉中段、肌间静脉血栓形成	是	AB	否	176	1.76	63	20.3383	否	否	否	无特殊	否	是	是	pT3N0	食管癌	2018-08-14	2018-08-06	是	8	6.68	143	168	44	35.7	13.4	0.65	4.44	5.56	31.9		1.09	1~1.5	24~39		是	是 速碧林0.6mlQ12h	否	是	是	是	否
陈广志	男	52			2018-04-26	T001550071	双下肢深静脉血栓形成（左侧局部再通）	是	A	否	166	1.66	55	19.9594	否	否	否	乙肝肝硬化	否	否	否	cT4NxM1	直肠癌	2018-05-03	2018-04-26	是	7	9.05	160	166	68	42.2	24.3	0.92	3.86	6.26	28.3	1.95	1.28	1~1.5	24~39		是	是 速碧林0.5mlQ12h	是	是	是	否	否
于金花	女	78			2018-05-28	T001547704	双下肢肌间静脉内血栓形成伴左侧部分再通	是	B	否	155	1.55	54	22.4766	否	否	否	无特殊	否	否	否	pT3N1	胃食管连接处癌	2018-05-31	2018-05-28	是	3	3.8	122	157	39	41.3	11.2	1.14	5.53	6.43	31.2		1.06	1~1.5	24~39		是	是 速碧林0.5mlQ12h	否	是	否	是	否
靳瑞兴	男	67			2018-07-24	T001563319	左小腿肌间静脉血栓;右下肢胫后静脉血栓;双下肢动脉未..	是	A	否	171	1.71	94	32.1466	是	是	是	高血压 糖尿病 房颤	否	是	是	pT2N1	胃窦癌	2018-07-28	2018-07-24	是	4	6.57	132	268	83	42.6	15.2	1.51	4.5	8.67	31.6	0.76	1.03	1~1.5	24~39		是	是，速碧林0.3mlQd只用1天	是	是	是	否	是
刘桂银	女	66			2018-08-20	T001578463	右侧小腿肌间静脉血栓形成	是	B	否	165	1.65	69	25.3444	是	否	是	高血压 颈动脉粥样硬化	否	否	否	ypT3N0	胃癌	2018-08-29	2018-08-20	是	9	4.34	125	163	55	43.4	10.3	1.94	6.42	4.59	28.8		0.93	<1	24~39		是	是，速碧林0.3mlQd	否	是	是	是	否
王云鹏	男	61			2018-09-19	T001572504	右下肢肌间静脉血栓形成	是	B	否	163	1.63	54	20.3244	否	否	否	腹股沟疝修补术 青光眼	否	否	否	ypT3N1 pT1aN1a	食管鳞癌 甲状腺癌	2018-10-10	2018-09-19	是	21	4.71	142	251	65	46.5	22.4	0.87	5.22	5.07	30.1		1.07	1~1.5	24~39		是	是 速碧林0.5mlQ12h	否	是	是	是	否
王桂荣	女	58			2018-11-16	T001607138	双下肢深静脉未见明显血栓;	否	A	否	150	1.5	55	24.4444	否	是	是	高血压 冠心病 糖尿病	冠心病 NSTMI	否	否	ypT3N0	乙状结肠癌 肝转移	无血栓	2018-11-16	否	无血栓	5.17	105	242	64	49.6	16.1	1.33	3.15	10.09	34.9		0.92	<1	24~39		否	否	否	是	是	是	否
张秀英	女	56			2019-03-19	T001649300	双侧小腿肌间静脉血栓形成;;	是	O	是	150	1.5	69	30.6667	是	否	是	高血压	否	否	否	IIIC2	子宫内膜癌	2019-04-04	2019-03-19	是	16	5.13	119	268	58	41	6.6	1.07	4.94	4.79	32.8		1.01	1~1.5	24~39		是	是 04-08开始速碧林0.6mlQ12h	否	是	是	否	否
刘忠元	男	73			2018-12-21，12-27二次手术	T001624929	右小腿肌间静脉血栓形成;	是	A	否	166	1.66	67	24.3141	否	否	否	慢性肺部	否	否	否	pT1bN0	胃癌	2018-12-28	2019-12-21，12-27二次手术	是	1	5.89	140	100	82	46.2	15.8	0.79	4.98	5.61	无		无	无	无		是	是 速碧林0.6mlQ12h	否	是	是	否	否
刘兰英	女	70			2019-04-17	T001616946	左小腿肌间静脉血栓形成;	是	O	是	161	1.61	72	27.7767	是	否	是	高血压	否	否	否		A型胸腺瘤	2019-04-23	2019-04-17	是	6	4.59	136	190	62	41.7	12.5	1.24	4.04	5.35	29.5		1.02	1~1.5	24~39		是	是 速碧林0.3mlQ12h	否	是	否	否	否
崔玉兰	女	85			2019-04-03	T001656785	左小腿肌间静脉血栓形成;	是	B	否	161	1.61	66	25.462	是	否	否	无特殊	否	否	否	pT3N1c	直肠癌	2019-03-28术前就有血栓	2019-04-03	是	术前血栓	4.85	152	210	54	41.4	13.4	1.96	5.22	5.49	33.5	1.62	1.04	1~1.5	24~39		是	是 速碧林0.6mlQ12h	否	是	是	否	是
刘风香	女	60			2019-01-10	T001628718	双侧小腿肌间静脉血栓形成	是	O	是	166	1.66	60	21.7738	否	否	否	无特殊	否	否	否		腹膜后去分化脂肪肉瘤	2019-01-14	2019-01-10	是	4	15.29	84	441	58	28.2	8.8	0.77	3.1	5.89	43.5	1.36	1.22	1~1.5	>=39		是	是 速碧林0.3mlQ12h	是	是	是	否	否
赵邦锁	男	70			2019-01-07	T001618496	右侧小腿肌间静脉血栓形成	是	O	是	182	1.82	93	28.0763	是	是	是	淋巴瘤 化疗后	否	否	否	pT3N3a	胃癌 非霍奇金淋巴瘤	2018-12-28术前就有	2019-01-07	是	术前血栓	6.76	99	318	54	44.8	9.4	4.29	8.26	9.23	27.5		0.97	<1	24~39		是	是 速碧林0.3mlQ12h	是	是	是	是	是
ULZIITOGTOKH	男	52			2019-03-14，03-18二次手术	T001646322	双小腿肌间静脉多发血栓形成	是	B	否	170	1.7	85	29.4118	是	否	否	阑尾术后	否	是	是	pT4bN2a	降结肠癌	2019-03-21	2019-03-14，03-18二次手术	是	3	5.22	78	380	64	44.7	8.6	1.06	4.09	8.59	27.4	0.64	1.05	1~1.5	24~39		是	是 速碧林0.6mlQ12h	是	是	是	否	否
何庆安	男	67			2019-01-10	T001466362	双下肢静脉未见明显血栓形成	否	O	是	175	1.75	77	25.1429	是	是	是	高血压 糖尿病 冠心病	冠心病 CABG术后	是	否	II-III期 术后复发	直肠癌	未见血栓	2019-01-10	否	无血栓	7.1	138	134	62	42.9	10.9	1.66	3.83	4.92	32.4		1.11	1~1.5	24~39		否	否	否	是	是	是	是
邱凤祥	男	68			2018-12-25	T001617941	双下肢静脉未见明显血栓形成	否	A	否	160	1.6	50	19.5312	否	否	否	3年前车祸伤	否	是	是	pT4aN1M0	胃食管结合部癌	未见血栓	2018-12-25	否	无血栓	5.62	121	123	63	45.1	13.5	0.76	4.02	4.75	28.5	0.91	1.02	1~1.5	24~39		否	否	是	是	是	否	否
薛莲	女	39			未手术	9872747	双下肢深静脉未见明显血栓形成;	否	B	否	163	1.63	40	15.0551	否	否	是	高血压	否	否	否	IV期	宫颈低分化鳞癌	未见血栓	未手术	否	无血栓	4.93	82	204	68	38.3	26.2	0.98	3.74	6.16	43.1		1.34	1~1.5	>=39		否	否	是	否	否	是	否
李景荣	女	70			2019-04-12	T001657707	右侧腓静脉、右侧胫后静脉及双侧肌间静脉血栓形成;	是	B	否	152	1.52	67	28.9993	是	是	是	高血压 糖尿病	否	否	否	pT4aN0	乙状结肠癌 肝转移	2019-04-15	2019-04-12	是	3	9.94	104	441	56	46.6	8.9	1.66	6.64	5.82	25.2		0.95	<1	24~39		是	是 速碧林0.3mlQ12h	是	是	是	否	否
任长虹	男	56			2019-05-21，05-23二次手术	T001659847	左下肢股总静脉、腘静脉、腓静脉、胫前、胫后静脉血栓..	是	B	否	166	1.66	67	24.3141	否	否	否	无特殊	否	否	否	IV期	乙状结肠癌	2019-05-22	2019-05-21，05-23二次手术	是	1	9.54	124	268	73	36.7	12	0.93	4.97	6.83	27.1		1.03	1~1.5	24~39		是	是 速碧林0.3mlQ12h	是	是	是	否	否
祁英喜	男	50			2019-05-30	T001637940	右下肢深静脉多发血栓形成;左下肢深静脉未见明显栓子;..	是	AB	否	170	1.7	62.5	21.6263	否	否	否	冠心病	冠心病	是	否	ypT3N1a	直乙交界癌 侵犯膀胱、输尿管	2019-05-31	2019-05-30	是	1	5.32	121	223	59	40	14	0.97	4.33	4.56	29.7		0.98	<1	24~39		是	是 速碧林0.3mlQ12h	是	是	是	是	否
秦秀英	女	69			2019-03-01	T001638887	双下肢未见明显血栓形成	否	O	是	150	1.5	44	19.5556	否	否	否	MODS	否	是	是	pT2N3b	声门上型喉癌	2019-03-04	2019-03-01	是	3	6.89	129	237	36	43.5	12.8	1.68	5.16	4.92	24		1.04	1~1.5	24~39		否	否	是	是	否	否	否
刘秀燕	女	53			未手术	T001625472	左小腿肌间静脉血栓形成	是	B	否	154	1.54	59	24.8777	否	否	否	无特殊	否	否	否	IV期 肝转移	乳腺癌	2019-01-31	未手术	是	有血栓，未手术	9.17	89	335	43	36.8	16.5			6.1	40.8	3.53	1.09	1~1.5	>=39		是	是，速碧林0.3mlQd	否	否	否	是	否
郝文生	男	74			2019-12-24	T001620301	双下肢静脉未见明显血栓形成	否	O	是	168	1.68	82	29.0533	是	是	是	高血压 糖尿病 冠心病	冠心病	是	是	pT1bN0M0	食管鳞癌	未见血栓	2019-12-24	否	无血栓	6.68	153	173	65	44.9	5.9	5.52	4.76	7.23	29.9		0.91	<1	24~39		否	否	否	是	是	否	否
魏金枝	女	67			2019-04-30	9874595	双上肢深静脉可扫查范围内未见明显血栓	否	AB	否	154	1.54	69	29.0943	是	否	否	肺栓塞、DVT病史	肺栓塞	否	否	pT1miN0	右乳腺癌	2019-05-01肺栓塞，未见下肢静脉血栓	2019-04-30	是	1	4.87	141	298	59	45.5	11.5	1.04	5.07	5.22	29.2		1.04	1~1.5	24~39		是	是 速碧林0.6mlQ12h	否	是	否	否	否
王彦虎	男	65			2019-12-29	T001627768	右颈内静脉血栓形成;双侧小腿肌间静脉多发血栓形成	是	B	否	170	1.7	70	24.2215	否	否	否	慢性支气管炎	否	是	否	ypT2N0	贲门癌	2018-12-30	2019-12-29	是	1	7.99	147	218	85	49.1	7.9	0.54	5.38	5.36	27.4		0.96	<1	24~39		是	是，速碧林0.3mlQd，后改为0.6mlQ12h	否	是	是	否	否
田大平	男	71			2019-09-12	T001709849	双侧小腿肌间静脉多发血栓形成	是	A	否	172	1.72	76	25.6896	是	是	是	高血压 I型糖尿病 脑梗	脑梗 08-19肌间静脉血栓	否	否	pT3N2 pT2N0	胃癌 直肠癌	2019-08-19血栓 09-25肺栓塞	2019-09-12	是	13	5.43	77	174	58	38.7	20.3	1.55	3.18	6.31	25.4	1.98	0.94	<1	24~39		是	是 速碧林0.6mlQ12h	是	是	是	否	是
刘春江	男	63			2019-09-20	T001716482	双侧小腿肌间静脉血栓形成	是	O	是	168	1.68	82	29.0533	是	否	是	高血压	否	否	否	pT1bN0	贲门癌	2019-09-23	2019-09-20	是	3	4.8	98	178	63	43.3	9.2	1.2	4.27	6.59	28.6		1.06	1~1.5	24~39		是	是 速碧林0.6mlQ12h	否	是	是	否	否
李顺义	女	70			2019-10-23	T001727845	左侧小腿肌间静脉血栓形成	是	B	否	159	1.59	68	26.8977	是	是	是	高血压 糖尿病 冠心病	冠心病	否	否	pT3N0	贲门癌	2019-10-25	2019-10-23	是	2	6.6	87	278	88	36.9	6.7	1.66	4.33	8.58	27.7	1.76	0.95	<1	24~39		是	是 速碧林0.3mlQ12h	是	是	是	否	是
张瑞	男	66			未手术	T001714391	双下肢深静脉未见明显血栓形成	否	AB	否	173	1.73	61	20.3816	否	否	否	胆囊炎	否	否	是	cT3N2M0	食管癌	未见血栓	未手术	否	无血栓	4.61	160	319	81	49.4	24.7	0.87	5.81	5.99	34		1.07	1~1.5	24~39		否	否	否	否	否	是	否
谭喜华	女	66			2019-07-22首次手术，07-23开腹止血	T001662060	左侧腘静脉、腓静脉及胫后静脉血栓形成;双小腿肌间静?.	是	B	否	160	1.6	46.5	18.1641	否	否	否	DVT病史	DVT病史低分子肝素、利伐沙班抗凝	否	否	ypT3N2	食管胃交界腺癌	2019-07-25	2019-07-22首次手术，07-23开腹止血	是	2	5.75	130	155	53	46.2	11.9	0.71	4.66	4.68	22.7	0.78	1.07	1~1.5	<24		是	是 速碧林0.3mlQ12h	是	是	是	是	否
王改翠	女	65			2019-07-12	T001688295	左侧胫前静脉血栓形成;双侧小腿肌间静脉多发血栓形成	是	O	是	159	1.59	75	29.6665	是	否	否	甲亢术后	否	否	否	pT3N1M1	胆囊癌	2019-07-15	2019-07-12	是	3	5.95	138	120	60	46.7	9.1	1.16	4.44	5.81	31.5	1.05	0.98	<1	24~39		是	是 速碧林0.3mlQ12h	是	是	是	否	否
楚占民	男	51			2019-07-10首次手术，07-16止血术	T001695130	右侧股浅静脉至腘静脉血栓形成	是	A	否	177	1.77	73	23.3011	否	否	否	肺结核 阑尾术后	否	是	是	IV期	阴茎癌 转移	2019-07-12	2019-07-10首次手术，07-16止血术	是	2	7.26	158	158	49	51.1	15.4	1.63	5.27	5.26	28	0.51	0.93	<1	24~39		是	是 速碧林0.6mlQ12h	是	是	是	否	否
郝建军	男	57			2019-07-26	T001694982	双侧小腿肌间静脉血栓形成;	是	B	否	172	1.72	89	30.0838	是	否	否	无特殊	否	是	是	I-II期，手术未成功	左肺鳞癌	2019-07-29	2019-07-26	是	3	5.54	165	148	73	49	9.7	2.06	5.29	5	24.8		0.94	<1	24~39		是	是 速碧林0.6mlQ12h	否	是	否	否	否
隗合清	男	56			2019-08-13	T001658854	双下肢深静脉未见明显血栓形成	否	A	否	171	1.71	86	29.4108	是	是	是	高血压 糖尿病 脑梗	脑梗	是	是	ypT3N3a	贲门癌	未见血栓	2019-08-13	否	无血栓	3.52	143	123	65	48.5	18.3	1.91	3.65	4.96	27.1	0.64	1.1	1~1.5	24~39		否	否	否	是	是	是	否
何培生	男	61			2019-08-20	T001703081	双下肢深静脉未见明显血栓形成	否	O	是	163	1.63	77	28.9811	是	是	否	糖尿病 肺栓塞病史	肺栓塞病史，华法林	是	是	pT4aN2a	乙状结肠癌	未见血栓	2019-08-20	否	无血栓	3.92	111	212	74	45.6	8.5	1.9	4.45	5.38	25.6	0.59	1.07	1~1.5	24~39		否	否	否	是	是	否	是
高淑琴	女	84			2019-06-17	T001673974	双侧小腿肌间静脉多发血栓形成	是	O	是	157	1.57	56	22.719	否	是	是	高血压 糖尿病 冠心病	冠心病	否	否	pT3N0 IIA期	升结肠癌	2019-06-13左侧肌间血栓，06-20双侧肌间血栓	2019-06-17	是	3	4.25	102	242	72	37.4	6.3	2.03	6.81	6.55	34.9	1.96	0.98	<1	24~39		是	是 速碧林0.5mlQ12h	否	是	是	否	是
张复兴	男	73			2019-07-09	T001679410	左小腿肌间静脉陈旧性血栓形成;	是	A	否	155	1.55	52	21.6441	否	否	否	否	否	是	否	IV期	胰腺癌 累及胃及结肠	2019-07-13	2019-07-09	是	4	5.72	132	98	105	44.1	9.2	1.15	4.68	6.17	24.8	0.86	0.98	<1	24~39		是	是 速碧林0.3mlQd	是	是	是	否	否
王亚辉	男	62			未手术	T001637288	双下肢深静脉未见明显血栓形成;	否	O	是	160	1.6	59	23.0469	否	是	是	高血压 糖尿病 脑卒中 非霍奇金淋巴瘤 睡眠呼吸暂停	脑卒中	否	否	IV期	升结肠癌	未见血栓	未手术	否	无血栓	16.54	100	331	72	32.4	6.9	0.98	2.87	4.03	43	3.34	1.12	1~1.5	>=39		是	入院次日开始速碧林0.3mlQd	否	否	是	否	否
宫玉珠	男	67			2019-07-31	T001691539	右侧股总静脉至腘静脉血栓形成（部分型）	是	B	否	170	1.7	68	23.5294	否	是	否	糖尿病 DVT血栓史	DVT，利伐沙班6个月后停药至今	否	是	淋巴结转移	食管黑色素瘤	2019-08-01	2019-07-31	是	1	6.76	169	175	74	48.8	19.2	1.99	4.66	10.79	33.5	0.77	1.05	1~1.5	24~39		是	是 速碧林0.3mlQ12h	否	是	是	否	否
王敬	男	82			2019-08-01	T001692136	右侧小腿肌间静脉可疑血栓形成;右侧腘静脉少许血栓形?.	是	A	否	170	1.7	49	16.955	否	否	是	高血压	否	是	是	pT2N2	胰腺癌	2019-08-03	2019-08-01	是	2	4.74	118	152	67	35.5	69.7	1.56	3.94	4.5	31.8	3.43	0.89	<1	24~39		是	是 速碧林0.3mlQ12h	否	是	是	否	否
刘须彩	女	60			2019-11-19	T001737346	双下肢深静脉未见明显血栓形成	否	B	否	162	1.62	49	18.6709	否	否	否	无特殊	否	否	否	pT2N1	胰腺癌	未见血栓	2019-11-19	否	无血栓	5.65	81	127	62	44.1	7.8	0.6	3.68	5.17	33.3		1.06	1~1.5	24~39		否	否	是	是	是	否	否
董国英	男	76			2019-10-11首次手术，10-21开腹清创	T001723916	左侧股静脉至腘静脉血栓形成？;双侧小腿肌间静脉血栓;	是	B	否	154	1.54	52	21.9261	否	否	否	冠心病	冠心病	否	否	IV期	乙状结肠癌 肝转移	2019-11-24肌间陈旧血栓，11-04多发血栓	2019-10-11首次手术，10-21开腹清创	是	3	5.9	107	221	81	47.1	12.9	0.76	4.19	5.72	26	1.31	1	1~1.5	24~39		是	是 速碧林0.3mlQ12h	是	是	是	否	否
赵淑香	女	64			2019-11-22	T001667213	右侧大隐静脉血栓形成（血流部分通过）;双侧小腿肌间?.	是	B	否	163	1.63	55	20.7008	否	是	否	糖尿病	否	否	否	pT3N0M0 pT1bN0	胰腺癌 肺腺癌	2019-10-15左侧肌间静脉血栓，11/28多发血栓	2019-11-22	是	6	4.36	97	123	58	39.5	5.6	1.24	3.82	4.2	35.2	3.66	0.95	<1	24~39		是	是 速碧林0.3mlQd	是	是	是	是	否
李生	男	74			2011-12-07	T000915095	双侧小腿肌间静脉内未见明显血栓。	否	O	是	160	1.6	63	24.6094	否	否	否	无特殊	否	否	是	T4aN3M0 IIIC期	贲门癌	未见血栓，2011-12-12PE	2011-12-07	是	5	4.53	147	262	80	48.4	16.4	1.68	6.11	5.84	23.8		0.89	<1	<24		是	12-12速碧林0.6mlQ12h	否	是	是	否	否
汪太顺	男	87			2011-12-05	T000913578	双小腿肌间静脉均可见栓子	是	B	否	168	1.68	64	22.6757	否	否	否	无特殊	否	是	否	T4N1M0	贲门癌	2011-12-06	2011-12-05	是	1	8.07	94	273	52	40.6	8.8	0.92	4.19	4.74	25.3	423	1.06	1~1.5	24~39		是	是 速碧林0.3mlQ12h	是	是	是	否	否
刘四平	女	61			2012-01-09	0009673473	双股总静脉及双侧小腿肌间静脉内未见明显血栓。	否	A	否	162	1.62	70	26.6728	是	否	否	股骨头坏死术后	否	否	否	T2N0M0	右乳癌	术前颈内静脉血栓 速碧林及华法林	2012-01-09	是	术前血栓	4.58	99	291	66	44.3	11.6	1.55	5.66	5.19	21.1	2.34	1.739	>=1.5	<24		是	否 术后抗凝	否	是	否	是	是
李秀申	女	76			2011-12-22	0009676411	左侧小腿肌间静脉局部增宽，最宽约0.7cm，内可见实性成分，范围约4.5cm，CDFI:其边缘可见少许血流信号。	是	AB	否	159	1.59	75	29.6665	是	否	是	高血压 右下肢静脉曲张术 阿司匹林	否	否	否	TXN0M0	右乳癌	2011-12-25	2011-12-22	是	3	4.13	125	151	61	41.4	16.7	2.05	5	4.78	21.8		1.02	1~1.5	<24		是	是 速碧林0.3mlQ12h	否	是	否	否	否
王桂霞	女	48			2012-01-09	0009672586	左侧小腿肌间静脉增宽，最宽0.7cm，呈低回声，范围3.2cm。	是	A	否	163	1.63	80	30.1103	是	否	否	下肢静脉曲张术后	否	否	否	T2N1M0	右乳癌	术前左上肢血栓，华法林抗凝，01-14PE	2012-01-09	是	5	7.22	106	250	36	42.2	8.9	1.81	5.9	5.92	21.1		0.94	<1	<24		是	是 速碧林0.6mlQ12h	否	是	否	是	是
丁飞熊	男	85			2012-02-07	T000924228	右侧腓肠肌间静脉内可见低回声栓子，内径约0.6cm，上下范围约2.2cm。	是	B	否	174	1.74	65	21.4692	否	否	否	肾上腺皮质功能不全、口服氢化可的松	否	否	是	IV期	胃癌 肝转移	2012-02-10	2012-02-07	是	3	5.71	76	275	60	40.5	6.3	1.35	2.61	4.21	23.7		1.04	1~1.5	<24		是	是 速碧林0.6mlQ12h	是	是	是	否	否
席艳芬	女	62			2012-02-17	0009670070	双侧小腿肌静脉内未见明显血栓。	否	O	是	170	1.7	74	25.6055	是	否	否	肺结核病史、静脉炎、神经炎 长期服用激素	否	否	否	T2N0M0	左乳腺癌	未见血栓	2012-02-17	否	无血栓	6.61	124	188	49	41.2	27.1	1.63	7.48	6.51	19.7		0.81	<1	<24		是	否 术后抗凝	否	是	否	是	否
李秀明	女	84			2012-04-16	T000940741	双侧小腿肌间静脉增宽，未见血流通过，右侧最宽0.7cm内可见等回声结构，其旁可见侧枝形成；左侧最宽0.6cm。	是	B	否	156	1.56	65	26.7094	是	否	是	高血压 风湿性心脏病	否	否	否	T3N0 IIA	直肠癌	2012-04-24	2012-04-16	是	8	4.97	115	146	75	38.8	21.4	1.81	3.58	5.58	26	2.72	1.026	1~1.5	24~39		是	是 速碧林0.6mlQ12h	否	是	是	否	否
董素荣	女	67			2012-04-18	T000940174	左侧股浅静脉局部管腔显示欠清，内可疑实性成分，其旁可见侧支血流信号。	是	A	否	169	1.69	54	18.9069	否	否	否	肝硬化 门脉高压	否	否	否	T2N0M0 IB期	贲门癌	术前血栓 4-10放置下腔滤器	2012-04-18	是	术前血栓	6.49	133	178	63	42.7	33.6	0.58	5.05	5.2	27.1		1.087	1~1.5	24~39		是	是 术前开始0.6mlQ12h	是	是	是	否	是
高新爱	女	39			2012-06-01	0009678683	双股总静脉至腘静脉管壁平整，管腔内清晰，未见血栓形成。	否	B	否	160	1.6	73	28.5156	是	否	否	无特殊	否	否	否	pT2N0M0	乳腺癌	未见血栓	2012-06-01	否	无血栓	3.09	119	246	57	41.6	10.2	6.23	7.65	5.33	22.4		0.85	<1	<24		否	否	否	是	否	是	否
韩国兰	女	48			2012-06-21	T000952818	双侧小腿肌间静脉内未见明显血栓。	否	O	是	164	1.64	65	24.1672	否	否	否	无特殊	否	否	否	无分期	胰腺导管粘液性囊腺瘤	未见血栓	2012-06-21	否	无血栓	4.14	115	145	56	37.4	13	0.81	2.78	4.08	32.6		0.92	<1	24~39		否	否	是	是	是	否	否
刘丽清	女	73			2012-08-01	T000957025	双侧小腿肌间静脉内未见明显血栓。	否	O	是	155	1.55	68	28.3039	是	是	是	高血压 糖尿病	否	否	否		胃间质瘤	未见血栓	2012-08-01	否	无血栓	5.76	107	161	136	43.2	6.8	5.66	7.84	4.64	25.6	0.3	0.88	<1	24~39		否	否	是	是	是	否	否
窦云	男	54			2012-07-16	T000941123	双侧小腿肌间静脉内未见明显血栓。	否	O	是	184	1.84	94	27.7647	是	是	可能	高血压 糖尿病 血友病A	否	是	是		直肠类癌	未见血栓	2012-07-16	否	无血栓	5.51	151	175	66	30.2	13.3	0.46	2.32	5.59	42		0.86	<1	>=39		否	否	是	是	是	否	否
陈革	男	62			2012-09-18	T000975461	双下肢肌间静脉内可见血栓，右侧多发，最长范围约8.0cm，最宽0.6cm；左侧范围约5.0cm，最宽0.5cm。	是	A	否	170	1.7	76	26.2976	是	否	是	高血压	否	是	是	T3N1M0	食管鳞癌	2012-09-28	2012-09-18	是	10	6.51	175	133	87	48.7	22.3	1.79	5.17	5.47	20		0.84	<1	<24		是	是 速碧林0.3mlQd	否	是	否	否	否
冯艳珍	女	70			2012-08-17	T000966988	左侧股浅动脉浅方可见管壁破损，股浅动脉浅方多发无回声区	否	AB	否	154	1.54	55	23.1911	否	否	是	高血压 冠心病	冠心病	否	否	IV期 转移	结肠癌	未见血栓	2012-08-17	否	无血栓	9.25	113	383	66	39.8	6.3	1.66	4.48	7.09	24.1		0.95	<1	24~39		否	否	否	是	是	否	否
启淑琴	女	64			2012-10-27	T000984328	右侧小腿肌间静脉可见栓子，范围超过4.4cm，最宽约0.5cm，管腔未压闭，其内未见血流充盈。	是	A	否	163	1.63	79	29.7339	是	否	否	X综合症，辛伐他汀、阿司匹林	X综合症	否	否	pT3N0Mx	右半结肠癌	2012-10-29	2012-10-27	是	2	11.63	105	184	60	44.3	26	1.07	4.37	5.88	26.2		0.92	<1	24~39		是	是 速碧林0.6mlQ12h	否	是	是	否	否
岳辉	男	51			2013-02-05	T000799007	双股总静脉至腘静脉管壁平整，管腔内清晰，未见血栓形成。双侧小腿肌间静脉内未见明显血栓。	否	O	是	163	1.63	67	25.2174	是	是	否	糖尿病	否	是	是	IV期	结肠癌 肺转移	未见血栓	2013-02-05	否	无血栓	3.77	149	92	60	50.4	11.9	2.54	3.96	7.18	26.4		0.93	<1	24~39		否	否	是	是	是	是	否
王志祥	男	54			2013-03-13	T001003741	双髂外静脉至腘静脉管壁平整，管腔内清晰，未见血栓形成。	否	O	是	170	1.7	60	20.7612	否	否	否	乙肝	否	是	是		食管癌	2013-03-16	2013-03-13	是	3	6.13	145	220	75	45.4	14.5	0.85	4.95	5.21	27.3		0.96	<1	24~39		否	否	是	是	否	是	否
滕达	男	43			2013-03-01	T000941460	双髂动静脉至股动静脉管壁平整，管腔内清晰，未见血栓形成。	否	A	否	182	1.82	49	14.7929	否	否	否	无特殊	否	是	否	ypT3N0	食管胃结合部癌	未见血栓	2013-03-01	否	无血栓	3.6	132	239	64	42.2	7.6	1.05	5.19	4.66	25.3		0.91	<1	24~39		否	否	是	是	否	是	否
史炳海	男	63			2019-03-06	T000981244	双侧小腿肌间静脉内未见明显血栓。	否	AB	否	164	1.64	71.5	26.5839	是	是	否	糖尿病 腔隙性脑梗	腔隙性脑梗	是	是	ypT4aN1	食管胃结合部癌	未见血栓，PE可能	2019-03-06	否	无血栓	8.93	140	227	53	41.7	18.7	0.87	5.53	10.36	27.9		0.94	<1	24~39		否	否	是	是	否	是	否
张跃林	男	73			2013-04-16	T001012257	右下肢肌间静脉内可见低回声实性成分，宽约0.9cm，长约5.0cm。左下肢肌间静脉内可疑实性成分宽约0.9cm，长约6.0cm。	是	B	否	174	1.74	84	27.7447	是	否	否	无特殊	否	是	是	ypT3N2	食管癌	2013-04-18	2013-04-16	是	2	5.6	119	66	66	45.3	15.2	1.05	3.88	4.84	22.6		0.93	<1	<24		是	是 速碧林0.3mlQ12h	是	是	否	是	否
潘士云	女	65			2013-05-23	T001033945	双股总静脉至腘静脉管壁平整，管腔内清晰，未见血栓形成。双侧腓肠肌静脉丛内未见明显血栓。	否	B	否	152	1.52	78	33.7604	是	否	是	高血压 冠心病	冠心病	否	否	pT3N1a	横结肠癌	未见血栓	2013-05-23	否	无血栓	7.12	140	142	74	43.8	14.5	3.46	8.09	6.39	19.1		0.92	<1	<24		否	否 术后抗凝	否	是	是	否	否
赵高义	男	57			2013-07-31	T001055720	双侧小腿肌间静脉均可见多发血栓形成，最大位于右侧，上下范围约2.0cm，静脉增宽达0.6cm。	是	AB	否	168	1.68	52	18.424	否	否	否	无特殊	否	否	否	IV期B	非霍奇金淋巴瘤	2013-08-13	2013-07-31	是	13	6.04	125	246	84	31.1	10.6	1.25	2.86	8.01	31.8		0.98	<1	24~39		是	是 速碧林0.3mlQ12h	是	是	是	是	否
姬德平	男	60			2013-11-13	T001082747	双侧股总、股深及股浅静脉管腔内未见明确实性成份。	否	O	是	170	1.7	75	25.9516	是	否	是	高血压	否	否	否	pT3N0	乙状结肠癌	2013-11-15PE，11-26肌间静脉血栓	2013-11-13	是	2	10.8	122	505	76	47.6	19.1	0.71	3.8	4.93	31.2		1.03	1~1.5	24~39		是	是 11-15开始速碧林0.6mlQ12h	否	是	是	否	否
苏汉周	男	56			2013-11-12	T001051032	右侧小腿肌间静脉内未见明显血栓。	否	O	是	167	1.67	75	26.8923	是	否	是	高血压 慢性肾小球肾炎	否	否	否	IV期 cT3N1	直肠癌 肝转移	2013-11-15PE，未见静脉血栓	2013-11-12	是	3	5.55	96	173	86	30.4	13.2	0.86	2.95	4.32	28.7		1.04	1~1.5	24~39		是	是 11-15开始速碧林0.3mlQ12h	否	是	是	是	否
任成位	男	83			2013-12-17	T001086869	右侧下肢外侧肌间静脉可见血栓形成，最宽约0.8cm，血栓长度大于2.0cm。	是	A	否	165	1.65	75	27.5482	是	否	是	高血压	否	否	否		十二指肠间质瘤	2013-12-11术前血栓，12-23仍有血栓	2013-12-17	是	术前血栓	5.5	82	181	81	34.4	12.6	1.05	4.09	5.03	25.3		0.93	<1	24~39		是	是 12-18速碧林0.3mlQ12h	是	是	是	否	否
王冠斌	男	67			2013-09-18	T001049299	右侧小腿肌间静脉内可见低回声，宽约0.4cm，范围约2.0cm。左侧小隐静脉、腘静脉汇合部管腔增宽，挤压不变形，范围约3.3cm，最宽约0.6cm，未见明显血流信号。	是	B	否	176	1.76	78	25.1808	是	否	否	无特殊	否	否	否	ypT3N0	胃贲门癌	2013-11-20号肌间血栓，2014/1/15	2013-09-18	是	121	3.77	96	222	60	33.6	7.3	0.53	4.36	6.02	24	1.27	0.96	<1	24~39		是	是，11-20开始0.6mlQ12h	否	是	否	是	否
韩淑兰	女	80			2014-01-08	0009716070	双侧小腿肌间静脉血栓形成，范围均约10cm。	是	O	是	161	1.61	69	26.6193	是	是	是	高血压 糖尿病	否	否	否	II-III期	左乳副乳癌 淋巴结转移	2014-01-13	2014-01-08	是	5	4.72	130	252	85	42.8	13.1	2.33	5.22	9.86	19.6		0.99	<1	<24		是	是 1-10PE开始0.6mlQ12h	否	是	否	否	否
陈万竟	女	67			2014-03-20	0009732667	左侧小腿肌间静脉可见栓子形成，范围约3.9cm，最宽约0.7cm。	是	AB	否	156	1.56	67	27.5312	是	否	是	高血压	否	否	否	II-III期	乳腺癌	2014-03-21	2014-03-20	是	63	6.41	109	233	48	37.6	7.6	3.1	5.15	5.11	21.8		0.89	<1	<24		是	是 速碧林0.6mlQ12h	否	是	否	否	否
高燕云	女	63			2014-02-24	T001106490	双股总静脉至腘静脉管壁平整，管腔内清晰，未见血栓形成。双侧小腿肌间静脉内未见明显血栓。	否	AB	否	160	1.6	67	26.1719	是	否	否	无特殊	否	否	否		卵巢癌	未见血栓	2014-02-24	否	无血栓	6.38	99	427	51	37.9	14	1.14	5.99	4.84	27.4		1.04	1~1.5	24~39		否	否	否	是	是	是	否
王雪英	女	85			2014-07-10	T001135048	双侧小腿肌间静脉内未见明显血栓。	否	A	否	160	1.6	50	19.5312	否	是	是	高血压 糖尿病 冠心病 心绞痛 慢性支气管炎	冠心病 心绞痛	否	否	IV期	直肠癌	未见血栓	2014-07-10	否	无血栓	5.58	127	264	80	41.1	12.9	0.93	4.77	6.58	22.8		0.92	<1	<24		否	否	否	是	是	否	否
永日布	男	76			2014-08-20	T001155666	双股总静脉至腘静脉管壁平整，管腔内清晰，未见血栓形成。双侧小腿肌间静脉内未见明显血栓。	否	A	否	171	1.71	73	24.9649	否	否	否	无特殊	否	否	否	pT2N0	贲门癌	未见血栓	2014-08-20	否	无血栓	7.72	155	143	96	37	15.9	1.73	4.54	4.62	27.4		0.96	<1	24~39		否	否	是	是	否	否	否
贾久忠	男	76			2014-09-11	0009551912	双侧小腿肌间静脉局部增宽，内可见栓子，右侧范围约2.9x0.6cm，左侧范围约3.8x0.7cm。	是	A	否	163	1.63	72	27.0993	是	否	否	无特殊	否	否	否	IV期	肝癌	2014-09-16	2014-09-11	是	5	4.32	136	104	73	41.4	18.4	0.88	4.76	4.93	27.7		0.98	<1	24~39		是	是 速碧林0.6mlQ12h	是	是	是	否	否
郭素云	女	60			2014-10-13	T001168806	双侧小腿肌间静脉内未见明显血栓。	否	A	否	170	1.7	90	31.1419	是	否	否	无特殊	否	否	否	pT3N1	食管癌	未见血栓	2014-10-13	否	无血栓	4.11	117	158	56	45.6	22.2	0.58	4.73	5.65	25.2		0.9	<1	24~39		是	10-16肺栓塞开始抗凝	是	是	否	否	否
云福全	男	64			2014-10-14	T001170327	双股总静脉至腘静脉管壁平整，管腔内清晰，未见血栓形成。	否	AB	否	180	1.8	77.5	23.9198	否	否	否	无特殊	否	否	否	pT3N1	肝门胆管癌	未见血栓	2014-10-14	否	无血栓	9.17	118	222	89	39.6	79.3	0.98	3.8	5.3	28		1.03	1~1.5	24~39		否	否	是	是	是	否	否
周英才	男	82			2014-11-15	T001179808	双侧小腿肌间静脉增宽，内可见实性成分，左侧最宽0.6cm，范围约2.4cm，右侧最宽0.9cm，范围约3.0cm。	是	A	否	165	1.65	71	26.079	是	是	是	高血压 糖尿病 冠心病	冠心病	是	否	pT3N1b	乙状结肠癌	2014-11-19	2014-11-15	是	4	5.98	78	246	173	44.4	9.5	1.09	3.79	8.47	22.1		0.9	<1	<24		是	是 速碧林0.4mlQ12h	是	是	是	否	否
李长禄	男	54			2014-11-26	T001180868	双侧小腿肌间静脉内未见明显血栓。	否	AB	否	182	1.82	55	16.6043	否	否	否	无特殊	否	是	是	pT3N2	食管癌	未见血栓	2014-11-26	否	无血栓	7.7	118	398	66	37.1	6.3	0.98	3.77	5.3	27.5		0.97	<1	24~39		否	否	是	是	否	否	否
王惠镜	女	42			2015-01-04	T001140050	双侧小腿肌间静脉内未见明显血栓。	否	B	否	158	1.58	63	25.2363	是	否	否	乙肝大三阳	否	否	否	III-IV期？	腹部原发粘液腺癌	未见血栓	2015-01-04	否	无血栓	6.93	133	344	60	39	16	1.57	5.46	6.33	23.3		0.91	<1	<24		否	否	是	是	是	是	否
王乐喜	男	62			2015-02-27首次手术，03-08胸腔清创术	T001171680	双侧小腿肌间静脉内未见明显血栓。	否	O	是	176	1.76	62	20.0155	否	否	否	无特殊	否	是	是	ypT2N0	食管胃结合部癌	未见血栓	2015-02-27首次手术，03-08胸腔清创术	否	无血栓	4.86	136	166	72	41.2	11.2	1.21	4.5	5.73	32.1		0.93	<1	24~39		否	否	是	是	否	是	否
巴雅尔图	男	64			未手术	T000624897	双侧股静脉至腘静脉未见明显栓子。	否	A	否	179	1.79	80	24.968	否	否	是	高血压 抑郁 湿疹	否	否	否	ypT2N0	直肠癌 肺转移 骨转移	未见血栓	未手术	否	无血栓	9.46	104	136	71	37.2	13.3	1.17	5.05	4.99	27.1	5.75	1.01	1~1.5	24~39		否	否	是	否	否	是	否
余秀龙	男	64			2015-04-21	T001223475	双股总静脉至腘静脉管壁平整，管腔内清晰，未见血栓形成。CDFI见血流充盈良好。	否	O	是	163	1.63	60	22.5827	否	否	否	肺结核病史	否	是	是	pT3N1	食管癌	未见血栓	2015-04-21	否	无血栓	4.83	132	183	88	42.8	14.3	0.91	4.27	5.25	无		无	无	无		否	否	否	是	否	否	否
李荣香	女	72			2015-06-08	T001236881	双股总静脉至腘静脉管壁平整，管腔内清晰，未见血栓形成。CDFI见血流充盈良好。	否	O	是	155	1.55	74	30.8012	是	是	是	高血压 糖尿病 冠心病	冠心病	否	否	pT3N0	直肠癌	未见血栓	2015-06-08	否	无血栓	8.32	128	326	62	41.8	16.6	0.73	3.24	8.28	25.3		0.93	<1	24~39		否	否	否	是	是	否	否
申周玉	男	64			2015-06-15	T001218882	双侧小腿肌间静脉增宽，呈低回声，左侧最宽约1.0cm，右侧最宽约0.8cm，CDFI:未见血流充盈。	是	AB	否	169	1.69	66	23.1084	否	否	否	结核性胸膜炎	否	是	否	IV期	食管癌 肝转移	2015-06-17	2015-06-15	是	2	5.53	141	184	54	45.3	28.8	1.68	5.44	5.52	26.9		0.9	<1	24~39		是	是 速碧林0.5mlQ12h	是	是	是	是	否
马桂英	女	61			2015-06-26	T001165869	双侧深静脉及小腿肌间静脉内未见明显血栓。	否	A	否	152	1.52	69	29.865	是	否	是	高血压 甲减	否	否	否		胸腺增生 重症肌无力	2015-07-10急性肺栓塞	2015-06-26	是	14	6.52	141	231	55	45.4	23.8	0.95	4.43	6.31	29.1		0.98	<1	24~39		是	07-10开始速碧林0.6mlQ12h	否	是	否	否	否
任占举	男	61			2015-06-29	T001233019	双股总静脉至腘静脉管壁平整，管腔内清晰，未见血栓形成。CDFI见血流充盈良好，PW未见异常血流频谱。	否	A	否	172	1.72	82.5	27.8867	是	否	是	高血压 冠心病 陈旧心梗	冠心病 陈旧心梗	是	是	pT2aN1	右肺鳞癌	未见血栓	2015-06-29	否	无血栓	4.94	136	175	82	45.5	15	1.28	4.69	6.16	29.7		0.99	<1	24~39		否	否	否	是	否	否	否
宁尚武	男	79			2015-05-20	T001230379	左下肢肌间静脉可见栓子形成，最宽约0.8cm，长度约4-5cm。	是	A	否	163	1.63	61	22.9591	否	否	否	白内障手术	否	是	否	pT3N0	食管癌	2015-06-01	2015-05-20	是	12	6.6	141	265	87	43.4	13.7	0.59	4.23	6.11	21.7		0.96	<1	<24		是	是 速碧林0.6mlQ12h	是	是	否	否	否
段安梅	女	56			2015-07-09首次，07-14再次手术	T001219775	双侧小腿肌间静脉见多发血栓形成，左侧最宽0.4cm，上下范围约2.8cm；右侧最宽0.4cm，上下范围约2.9cm。	是	O	是	158	1.58	61	24.4352	否	否	否	2015-03-15腹膜后肿物切除，输血过敏性休克	否	否	否		腹腔炎性肌纤维母细胞瘤术后复发	2015-07-22	2015-07-09首次，07-14再次手术	是	8	4.46	115	223	63	38	11.1	0.86	4.73	4.49	41.5	3.42	1.03	1~1.5	>=39		是	是 07-22速碧林0.3mlQ12h，次日出院	是	是	是	否	是
张日震	男	70			未手术	T001176025	双髂总静脉、双侧小腿肌间静脉内未见明显血栓。	否	B	否	168	1.68	69	24.4473	否	否	是	高血压 COPD	否	是	否	IV期	胃癌 多发肝转移	未见血栓	未手术	否	无血栓	7.27	65	127	44	28.9	15.7	0.68	2.22	5.24	36.2	1.62	1.18	1~1.5	24~39		否	否	是	否	否	是	否
綦增祥	男	61			2015-08-04	T001253532	右股浅动脉起始处至中下段可见低回声实性成分，CDFI：实性成分中心可见纤细动脉样血流通过，实性成分近端及远端可见花色血流。	否	B	否	165	1.65	56.5	20.753	否	是	是	高血压 糖尿病 冠心病	冠心病	是	是	I-II期	胰腺癌	未见血栓	2015-08-04	否	无血栓	6.53	147	184	45	34.5	10.5	1.03	4.45	10.09	35.9	0.17	0.94	<1	24~39		否	否	否	是	是	否	是
樊永强	男	64			2015-08-11	T001256098	右侧小腿肌间静脉增宽，约0.6cm，内呈低回声，范围约3.0cm，CDFI:内未见明显血流信号。	是	B	否	174	1.74	61	20.148	否	否	是	高血压	否	否	否	pT4aN1a	横结肠癌	2015-08-12	2015-08-11	是	1	6.25	90	442	76	40.4	13.4	1.15	2.74	5.17	43		1.09	1~1.5	>=39		是	是 速碧林0.3mlQ12h	是	是	是	否	否
孙跃全	男	54			2015-08-26	T001259237	双侧小腿肌间静脉可见栓子形成，范围均大于4cm，左侧管径最宽0.6cm，右侧管径最宽0.4cm，CDFI：未见明显血流信号。	是	A	否	170	1.7	77	26.6436	是	否	否	阑尾炎术后	否	否	是	pT2N0M0	食管癌	2015-09-01	2015-08-26	是	6	5.37	160	223	82	47.3	13.6	1.52	5.16	6.85	31.9		1	1~1.5	24~39		是	是 速碧林0.6mlQ12h	否	是	否	否	否
田庆云	男	70			2015-10-21	T001251473	双侧小腿肌间静脉内未见明显血栓。	否	O	是	170	1.7	80	27.6817	是	否	是	高血压 脑梗阿司匹林 辛伐他汀	脑梗	是	否	ypT1bN0	右肺鳞癌	未见血栓	2015-10-21	否	无血栓	9.18	145	140	77	42.3	11.2	0.65	2.55	5.19	27.9		0.94	<1	24~39		否	否	是	是	否	是	是
刘静文	女	71			2015-10-20	T001236321	双侧小腿肌间静脉内未见明显血栓。	否	A	否	153	1.53	41	17.5146	否	否	是	高血压 左侧脑梗	脑梗	否	否	ypT0N1	胃癌	2015-11-03	2015-10-20	是	14	4.45	142	245	51	42	9.3	0.97	5.07	5.28	35.1		0.87	<1	24~39		否	否	否	是	是	是	否
马志平	男	71			2015-12-10	T001268405	右下肢胫后静脉局部管径增宽，内可见低回声实性成份，压之不变瘪，未见明显血流充盈，范围约3.9x0.8cm。	是	O	是	168	1.68	68	24.093	否	是	是	高血压 糖尿病	否	否	否	ypT3N1 IV期	乙状结肠癌 肝转移	2015-12-14	2015-12-10	是	4	19.63	143	494	97	30.6	12.9	1.63	3.8	9.99	42.4		1.06	1~1.5	>=39		是	是 速碧林0.3mlQ12h	是	是	是	是	否
王玉起	男	74			2015-12-21	T001288959	双侧小腿肌间静脉内未见明显血栓。	否	O	是	188	1.88	75	21.22	否	否	是	高血压 肺癌术后	否	否	否	pT3N1	食管癌	未见血栓	2015-12-21	否	无血栓	7.23	148	177	83	40.3	10.9	0.91	5.49	4.91	34		0.91	<1	24~39		否	否	否	是	否	否	否
赵聚	男	55			2015/12/08首次手术，12-19开腹止血	T001276748	左侧股静脉可见局限性增宽，约0.6cm，范围约5cm，内可见栓子回声，局部未见血流充盈。	是	AB	否	162	1.62	56	21.3382	否	否	否	无特殊	否	是	否	pT1bN0M0	胃食管结合部癌	2015-12-22	2015/12/08首次手术，12-19开腹止血	是	3	9.67	156	190	82	47	17.9	1.13	6.23	6.36	29.4		0.94	<1	24~39		是	是 速碧林0.3mlQ12h	是	是	是	否	否
李京会	女	48			未手术	T001238953	双侧小腿肌间静脉内未见明显血栓。	否	A	否	157	1.57	52.5	21.299	否	否	否	无特殊	否	否	否	IV期	卵巢癌 多发转移	未见血栓	未手术	否	无血栓	4.43	75	200	36	41.2	21.8	0.6	2.34	6.47	41.1	4.42	1.47	1~1.5	>=39		否	否	否	否	否	是	否
朱新魁	男	65			2016-01-18	T001299551	双侧小腿肌间静脉丛内未见明显血栓。	否	不详	否	172	1.72	80	27.0416	是	否	否	肺癌 COPD	否	是	否	IV期	回盲部癌 肝转移	2016-01-25	2016-01-18	是	7	6.82	103	240	41	23.9	14.3				44.9	4.82	1.28	1~1.5	>=39		否	否	否	是	否	否	否
李德福	男	71			2019-12-02	T001748043	左侧肌间静脉血栓	是	B	否	171	1.71	62	21.2031	否	否	否	无特殊	否	否	否	pT2N0	胃癌	2019-11-27术前就有	2019-12-02	是	术前血栓	5.91	57	357	57	38	16.8	0.89	2.54	9.09	27.2	0.94	1.1	1~1.5	24~39		是	是，12-05开始速碧林0.3mlQd	是	是	是	否	否
姜守洪	男	79			2019-11-20，11-25二次手术	T001741329	双侧小腿肌间静脉血栓形成	是	B	否	163	1.63	60	22.5827	否	否	否	无特殊	否	是	是	pT3N0	胃癌	2019-11-29	2019-11-20，11-25二次手术	是	4	10.26	167	271	62	41.1	11.5	0.96	4.86	6.25	24.4	0.72	1.09	1~1.5	24~39		是	是，速碧林0.3mlQd	是	是	是	否	否
黄青叶	女	52			2019-11-13	0009896419	左上肢肱静脉1支血栓形成，双下肢深静脉未见血栓	是	A	否	157.5	1.575	76.5	30.839	是	否	否	甲亢	否	否	否	pT2N1a	乳腺癌	2019-11-20	2019-11-13	是	7	5.77	145	209	67	40.7	27.3	1.42	5.53	5.26	26.8	0.8	0.98	<1	24~39		是	是 速碧林0.6mlQ12h	否	是	否	否	否
纪洪武	男	62			2019-11-28	T001727039	未见血栓	否	A	否	178	1.78	60	18.937	否	否	否	无特殊	否	是	是	pT1aN0	胃癌	无血栓	2019-11-28	否	无血栓	4.47	126	145	66	39.8	13.1	1.14	2.82	5.44	29.4	1.52	1.15	1~1.5	24~39		否	否	否	是	是	否	否
吴孝斌	男	65			2019-12-24	T001710330	双侧小腿肌间静脉血栓形成	是	O	是	165	1.65	67	24.6097	否	否	是	高血压	否	是	是	高危 3a	十二指肠间质瘤	2019-12-25	2019-12-24	是	1	5.17	138	198	76	45.6	18.1	1.2	4	5.1	29.4		1.05	1~1.5	24~39		是	是 速碧林0.6mlQ12h	是	是	是	是	否
夏莹	女	48			2019-12-24	T001659514	双下肢未见明显血栓形成	否	B	否	163	1.63	52	19.5717	否	否	否	无特殊	否	是	是	IV期	结肠癌	未见血栓	2019-12-24	否	无血栓	2.88	116	91	46	38.3	16.6	0.71	4.31	5.65	28.9	9.35	1.21	1~1.5	24~39		否	否	是	是	是	是	否
任素珍	女	71			2019-12-25	T001746891	双侧小腿肌间多发静脉血栓形成	是	AB	否	154	1.54	66	27.8293	是	是	是	高血压 糖尿病	否	否	否	pT3N0	胰腺癌	2019-12-26	2019-12-25	是	1	6.67	127	132	59	43.7	7.2	1.69	4.67	8.1	26.6		0.93	<1	24~39		是	是 12-27速碧林0.3mlQd	是	是	是	否	否
杨少宇	女	47			2019-12-27	T001739351	左侧胫前静脉血栓形成	是	O	是	159	1.59	70	27.6888	是	是	是	高血压 糖尿病	否	否	否	pT3N1b	乙状结肠癌	2019-12-31	2019-12-27	是	4	7.5	117	212	44	36.9	11.8	1.9	4.67	9.27	27.6	1.17	0.99	<1	24~39		是	是 速碧林0.6mlQ12h	否	是	是	否	否
刘荣金	男	56			2020-01-08	T001760368	未见血栓	否	O	是	158	1.58	70	28.0404	是	否	是	高血压	否	是	否	pT1a	原发性肝癌	未见血栓	2020-01-08	否	无血栓	8.67	157	270	78	43.2	21.5	0.98	3.27	4.53	30.7	0.63	1.19	1~1.5	24~39		否	否	是	是	是	否	否
高丛驰	男	65			2020-01-06介入栓塞治疗	T001249123	未见血栓	否	O	是	181	1.81	77	23.5036	否	是	否	糖尿病	否	是	否	IV期	直肠神经内分泌瘤 肝转移	未见血栓	2020-01-06介入栓塞治疗	否	无血栓	6.17	134	149	56	45.2	14.3	0.99	7.24	10.83	31.8	10.84	1.19	1~1.5	24~39		否	否	否	是	是	否	是
张瑞	男	66			2020-01-11	T001714391	肌间血栓	是	AB	否	174	1.74	65	21.4692	否	否	否	无特殊	术前肌间静脉血栓形成	否	是	ypT3N1M0	食管癌	术前血栓01-10	2020-01-11	是	术前血栓	4.18	138	312	82	42.3	14.1	1.41	4.97	6.13	31.7	0.72	1.07	1~1.5	24~39		否	否	否	是	否	是	否
王荣华	女	55			2020-05-10	T001526499	右髂外静脉段至腘静脉血栓形成，右胫后静脉及肌间血栓形成	是	B	否	160	1.6	61	23.8281	否	否	否	无特殊	否	否	否	IV期	宫颈鳞癌	2020-05-11	2020-05-10	是	1	8.31	132	280	101	46.9	27.9	1.57	4.34	4.97	27.9		0.9	<1	24~39		是	是 速碧林0.3mlQ12h	是	是	是	是	否
贾香枝	女	74			2020-05-20	T0009635432	未见血栓	否	A	否	157	1.57	43	17.4449	否	是	是	高血压 糖尿病	否	否	否	IV期	卵巢癌	未见血栓	2020-05-20	否	无血栓	9.15	109	513	158	42.4	4.8	1.67	3.5	7.63	33.4	1.45	0.94	<1	24~39		否	否	否	是	是	是	否
[truncated: 10 more columns]

## Sheet: 调整好适合分析
姓名	入院时间	出院时间	性别	年龄	年龄分组 65	血栓评分2	ICU时间	住院时间	入ICU后机械通气时间	机械通气2	机械通气1	CVC	ICU卧床时间	麻醉大于2h	手术时间	输血	APECHEII评分	手术时间	PE与否	超声诊断	血型	身高	身高米	体重	BMI	糖尿病	高血压	既往史	VTE史	有无心脑血管相关事件发生	吸烟	饮酒史	TNM分期	肿瘤分期	肿瘤部位	肿瘤类别	肿瘤分化程度	G分级	入院后多久发生血栓	入院后多久发生血栓2	入院时间	血栓时间	手术时间	有无血栓	术后几天发生血栓	WBC	住院期间最低Hb	HB	PLT
闫绒芯	2019-04-06	2019-04-07	女	61	<65	3	2	2	1	是	是	是	2	否	未手术	是 血小板1U	4	未手术		无	A	154	1.54	54	22.7694	否	否	无特殊		否	否	否	IV	IV期	肝胆	胆囊中分化腺癌术后复发	中分化腺癌	G2	1	1	2019-04-06	2019-04-07	未手术	否	-9999	13.76	57	81	13
柳可勇	2018-03-08	2018-03-27	男	65	>=65	11	8	19	2	是	是	是	8	是	5时20分	否	8	2018-03-12	PE	双侧肌间	B	183	1.83	85	25.3815	否	是	高血压		否	是	是	IIIC	IIIc期	消化道	食管胸中段鳞癌	中分化鳞癌	G2	6	6	2018-03-08	2018-03-14	2018-03-12	是	2	7.38	82	112	187
范炎	2018-02-05	2018-02-28	男	77	>=65	11	4	23	1	是	否	是	4	是	7时30分	是 血浆200ml	11	2018-02-07		双侧肌间	AB	172	1.72	87	29.4078	是	是	高血压 糖尿病		否	是	是	IV	IV期	消化道	食管鳞癌	中-低分化鳞癌	G3	3	3	2018-02-05	2018-02-08	2018-02-07	是	1	16.01	78	110	204
林为龙	2018-01-09	2018-01-23	男	72	>=65	11	8	14	5	是	是	是	8	是	30分	是 血浆、RBC、PLT	11	2018/1/9 射频消融术		双侧肌间	O	173	1.73	69	23.0546	否	否	慢性病毒性肝炎		否	是	是	IIA	IIA	肝胆	原发性肝癌	II级	G2	3	3	2018-01-09	2018-01-12	2018/1/9RFA治疗	是	3	7.14	67	67	66
魏华臻	2018-03-05	2018-03-23	男	65	>=65	9	3	18	1	是	是	是	3	是	1时50分	否	21	2018-03-08	PE	左侧肌间	O	168	1.68	84.5	29.9391	否	是	高血压		否	是	是	I	pT1bN0	肺	右肺腺癌	附壁型或腺泡状	G1	4	4	2018-03-05	2018/3/12 术后第二天肺栓塞	2018-03-08	是	1	6.99	114	143	160
栾焕芹	2018-03-09	2018-04-16	女	53	<65	12	4	37	1	是	否	是	4	是	7时7分	是 血浆、RBC	4	2018-03-15		右侧股总，双侧肌间	A	155	1.55	52	21.6441	否	否	无特殊		否	否	否	III-IV		腹膜后	腹膜后脂肪肉瘤	多形性脂肪肉瘤	G3	10	10	2018-03-09	2018-03-19	2018-03-15	是	4	5.87	57	101	465
陈柱英	2016-12-26	2017-01-18	女	65	>=65	11	5	22	1	是	否	是	5	是	8时28分	是 血浆、RBC、PLT	11	2017-01-05		左侧腘动脉	O	159	1.59	71	28.0843	否	否	甲状腺术后		否	否	否	III-IV		腹膜后	腹膜后肿物	去分化脂肪肉瘤	G3	14	14	2016-12-26	2017-01-09	2017-01-05	否	-9999	4.56	66	127	165
卢均华	2017-09-11	2017-10-18	男	62	<65	11	12	37	1	是	否	是	12	是	第一次手术1时28分，第二次手术2时45分	否	10	2017-09-14		右侧肌间	A	168	1.68	70	24.8016	否	是	高血压		否	否	否	II	pT3N0	消化道	结肠癌	中分化腺癌	G2	10	10	2017-09-11	2017-09-21	2017-09-14	是	7	6.26	74	127	206
边德玲	2017-07-04	2017-08-30	女	74	>=65	12	4	56	1	是	是	是	4	是	第一次手术4时0分，第二次手术2时15分	是 血浆、RBC	12	2017-07-07		左侧肌间	A	160	1.6	58	22.6562	是	是	高血压 1型糖尿病		否	否	否	IV	IV期	消化道	胃肠道间质瘤	胃肠道间质瘤复发	G3	9	9	2017-07-04	2017-07-13	2017-07-07	是	6	9.41	92	92	274
郭志友	2016-06-24	2016-11-09	男	66	>=65	11	69	137	65	是	是	是	65	是	5时15分	否	27	2016-06-30		双侧肌间	B	170	1.7	79.5	27.5087	是	是	高血压 糖尿病 膀胱癌术后		否	否	否	II		胰腺	胰腺导管内乳头状黏液性肿瘤	嗜酸细胞型	G1	67	67	2016-06-24	2016-08-30	2016-06-30	是	60	8.85	79	153	186
王崇君	2017-07-07	2017-09-18	女	55	<65	8	6	103	1	是	否	是	6	是	第一次手术7时28分，第二次手术2时55分	是 血浆、RBC	10	2017-07-11		无	A	150	1.5	44	19.5556	否	否	无特殊		否	否	否	良性		腹膜后	腹膜后炎症性肌纤维母细胞性肿瘤	腹膜后炎症性肌纤维母细胞性肿瘤	良性	-9999	-9999	2017-07-07	无血栓	2017-07-11	否	-9999	6.31	72	102	359
许永强	2017-11-17	2017-12-22	男	66	>=65	11	5	35	1	是	是	是	5	是	第一次手术4时45分，第二次手术1时20分	否	7	2017-11-22		无	AB	170	1.7	72	24.9135	否	否	无特殊		否	是	否	III	pT3N2	消化道	贲门癌	粘液腺癌伴印戒细胞癌	G3	-9999	-9999	2017-11-17	无血栓	2017-11-22	否	-9999	8.65	88	119	145
郑永山	2017-11-20	2017-12-08	男	64	<65	11	8	18	1	是	是	是	8	是	第一次手术3时30分，第二次手术1时00分	否	5	2017-11-20		无	AB	162	1.62	60	22.8624	否	否	无特殊		否	是	否	IIIA	cT2N1b	消化道	直肠癌	中分化腺癌	G2	-9999	-9999	2017-11-20	无血栓	2017-11-20	否	-9999	20.17	82	111	245
傅维萱	2016-01-28	2016-02-16	女	77	>=65	11	3	19	1	是	否	是	3	是	2时0分	是 血浆、RBC	10	2016-02-01		右侧肌间	O	163	1.63	71	26.7229	否	是	高血压 入院时血栓	是	否	否	否	IV	cT4N3M1 IV期	消化道	胃癌	中低分化腺癌	G2-3	0	1	2016-01-28	2016/2/3，入院时即有血栓	2016-02-01	是	2	5.97	52	52	126
陆决	2017-09-29	2017-12-23	女	75	>=65	11	49	85	11	是	是	是	49	是	第一次手术1时45分，第二次手术1时33分	否	15	2017-10-19		双侧肌间	O	156.5	1.565	69	28.1722	是	是	高血压 糖尿病 房颤 乳腺癌术后		否	否	否	IB	IB	乳腺	乳腺癌	低级别导管原位癌	G3	24	24	2017-09-29	2017-10-23	2017-10-19	是	4	5.33	79	126	240
张才良	2016-05-27	2016-06-17	男	65	>=65	11	11	21	9	是	是	是	11	是	第一次手术5时40分，第二次手术3时0分	是 血浆	16	2016-05-31	PE	双侧肌间	AB	167	1.67	69	24.7409	否	否	无特殊		否	否	是	0	ypT0N0	消化道	食管癌	中分化鳞癌，化疗后转阴	G2	8	8	2016-05-27	2016-06-04	2016-05-31	是	4	4.78	76	138	152
冯学范	2017-11-21	2017-12-28	男	66	>=65	11	13	37	1	是	是	是	13	是	第一次手术2时34分，第二次手术3时20分	是 血浆	17	2017-11-24		无	A	178	1.78	77	24.3025	否	否	胃癌术后		否	是	否	IV	IV期	消化道	胃癌直肠转移	中低分化腺癌	G2-3	-9999	-9999	2017-11-21	无血栓	2017-11-24	否	-9999	8.54	62	99	165
闫炳如	2017-12-04	2017-12-15	女	88	>=65	3	3	11	1	是	是	否	3	是	3时0分	否	20	2017-12-04		无	A	142	1.42	36	17.8536	否	是	高血压 股骨头置换术		否	否	否	IIB	T4aN0	消化道	结肠腺癌	中分化腺癌	G2	-9999	-9999	2017-12-04	无血栓	2017-12-04	否	-9999	10.12	77	137	290
杨淑华	2017-08-23	2017-09-05	女	81	>=65	8	2	13	1	是	否	是	2	是	3时25分	否	12	2017-08-28		右侧肌间	O	145	1.45	56	26.635	否	否	腔隙性脑梗 甲减 颞动脉炎 冠心病		是	否	否	I	pT1aN0M0	消化道	胃癌	中分化腺癌	G2	7	7	2017-08-23	2017-08-30	2017-08-28	是	2	8.69	82	118	390
周锦屏	2017-06-14	2017-07-19	男	83	>=65	11	7	34	1	是	否	是	7	是	6时38分	是 血浆、RBC	14	2017-06-20		双侧肌间陈旧性	A	172	1.72	54	18.2531	是	否	糖尿病		否	是	否	I	pT1N0	肝胆	肝门部胆管癌	高分化胆管癌	G1	7	7	2017-06-14	2017-06-21陈旧性	2017-06-20	是	1	4.72	64	119	176
王润娥	2017-09-08	2017-10-16	女	60	<65	12	6	39	1	是	是	是	6	是	第一次手术4时35分，第二次手术2时4分	是 血浆、RBC	8	2017-09-12及2017-09-19	PE	右侧肌间	B	153	1.53	57	24.3496	否	否	无特殊		否	否	否	IIA	pT3N0M0	消化道	胃癌	低分化腺癌，部分印戒	G3	17	17	2017-09-08	2017-09-25	2017-09-12及2017-09-19	是	13	8.35	79	143	296
江旺宝	2017-11-02	2017-12-28	男	62	<65	11	13	56	2	是	是	是	13	是	第一次手术13时0分，第二次手术3时30分	是 血浆、RBC、PLT	5	2017-11-09及2017-11-15		左侧股浅及肌间	A	171	1.71	64	21.8871	否	是	高血压		否	否	否	IV		腹膜后	腹膜后脂肪肉瘤术后复发	混合型脂肪肉瘤（粘液样脂肪肉瘤，去分化脂肪肉瘤）	G3	19	19	2017-11-02	2017-11-21	2017-11-09及2017-11-15	是	12	6.39	46	46	170
何尚英	2019-01-22	2019-02-03	男	63	<65	11	6	12	1	是	否	是	6	否	1时10分	否	22	2018-12-27		无	B	170	1.7	58.5	20.2422	否	否	肺结核		否	否	否	0	ypT0N0	消化道	食管癌 肺部感染	低分化鳞癌，化疗后转阴	G3	7	7	2019-01-22	2019-01-29	2018-12-27	是	32	12.48	73	93	167
邓方楷	2015-12-24	2016-01-18	男	71	>=65	13	4	24	1	是	否	是	4	是	5时15分	是 RBC	10	2016-01-05	PE	双侧肌间	A	168	1.68	77	27.2817	否	否	否		否	否	否	IIIA	pT3N2	消化道	胃肝样腺癌	肝样腺癌	G2	15	15	2015-12-24	2016-01-08	2016-01-05	是	3	4.11	108	108	71
苏锦章	2016-01-25	2016-02-16	男	88	>=65	12	17	22	1	是	否	是	9	是	2时10分	是 血浆 RBC	10	2016-01-28		左侧肌间，右侧胫后	A	161	1.61	52	20.061	否	是	高血压		否	否	否	IIIC	pT4aN2b	消化道	升结肠癌	低分化腺癌伴印戒	G3	8	8	2016-01-25	2016-02-02	2016-01-28	是	5	9.07	70	117	250
朱长征	2017-02-20	2017-03-17	男	68	>=65	12	7	26	1	是	是	是	6	是	8时0分	是 血浆	7	2017-02-21	PE	双侧肌间	O	179	1.79	79	24.6559	否	否	血脂升高，口服阿司匹林及辛伐他汀		否	否	否	IIIC	pT4aN3b	消化道	胃贲门癌	低分化腺鳞癌	G3	10	10	2017-02-20	2017-03-02	2017-02-21	是	9	7.18	81	128	347
王泽春	2017-02-08	2017-03-03	男	65	>=65	13	11	25	8	是	是	是	11	是	5时0分	否	14	2017-02-10		双侧肌间	O	164	1.64	76	28.257	否	是	高血压 肱骨骨折术后		否	是	是	IIIB	cT3N2M0 IIIb	消化道	食管癌	中分化鳞癌	G2	7	7	2017-02-08	2017-02-15	2017-02-10	是	5	5.07	94	134	221
赵秀芬	2017-03-14	2017-04-01	女	57	<65	14	7	18	1	是	否	是	7	是	1时57分	是 血浆、RBC	7	2017-03-24		左侧腘;双侧肌间	B	163	1.63	60	22.5827	否	否	过敏性哮喘 心律不齐		否	否	否	III-IV	III-IV期？	妇科	卵巢高级别混合性癌	高级别混合性癌	G3	17	17	2017-03-14	2017-03-31	2017-03-24	是	7	7.36	69	94	407
李洪青	2015-12-28	2016-01-07	男	69	>=65	11	8	10	1	是	否	是	8	是	2时36分	否	7	2015-12-30		左侧肌间	O	175	1.75	82	26.7755	否	否	2度房室传导阻滞		否	是	否	IB	pT2aN0	肺	肺鳞癌	低分化鳞癌	G3	8	8	2015-12-28	2015-01-05	2015-12-30	是	6	5.71	122	147	161
吕凯勋	2017-02-28	2017-03-29	男	66	>=65	11	12	32	1	是	否	是	12	是	2时20分	否	11	2017-03-03		双侧肌间	A	167	1.67	65	23.3067	否	否	胆囊术后		否	否	否	IA	pT1bN0	肺	肺腺癌	贴壁样或腺泡样	G1	15	15	2017-02-28	2017-03-15	2017-03-03	是	12	5	80	151	220
史春增	2016-07-13	2016-08-04	男	85	>=65	11	10	22	6	是	是	是	6	是	3时30分	否	20	2016-07-21		右侧肌间	B	164	1.64	53	19.7055	否	否	帕金森 陈旧脑梗 室早 房早		是	否	否	IIIA	pT3N2	消化道	胃癌	印戒细胞癌	G3	16	16	2016-07-13	2016-07-29	2016-07-21	是	8	5.73	74	123	223
贠淑芹	2016-12-13	2016-12-16	女	62	<65	8	3	3	2	是	是	是	3	是	3时30分	是 血浆、RBC	23	10-11腹盆腔肿物切除，术后感染，2016/12/14清创		无	A	160	1.6	70	27.3437	是	是	高血压 糖尿病		否	否	否	IV		腹膜后	腹膜后多形性未分化肉瘤	多形性未分化肉瘤	G4	-9999	-9999	2016-12-13	无血栓	10-11腹盆腔肿物切除，术后感染，2016/12/14清创	否	-9999	21.27	69	97	267
许占刚	2017-09-08	2017-10-08	男	64	<65	11	25	30	15	是	是	是	25	是	3时30分	是 血浆、RBC、PLT	21	2017-09-12	PE	双侧股浅静脉;双侧腘?	O	165	1.65	47	17.2635	否	否	冠状动脉粥样硬化		否	是	是	IV	IV期 pT4aN3a 结肠转移	消化道	胃癌	低分化腺癌，印戒细胞状态	G3	10	10	2017-09-08	2017-09-19，09-18肺栓塞	2017-09-12	是	6	4.21	64	110	193
殷秀红	2018-10-04	2018-10-23	女	49	<65	8	4	19	1	是	否	是	3	是	4时0分	是 血浆	6	2018-10-04		无	B	152	1.52	51	22.0741	否	否	胃食管反流		否	否	否	IV	cT3N2M1	消化道	结肠腺癌	中低分化腺癌	G2-3	-9999	-9999	2018-10-04	无血栓	2018-10-04	否	-9999	2.82	71	113	254
孔祥满	2018-10-25	2018-11-02	男	60	<65	9	4	8	0	否	否	是	4	否	未手术	否	13	未手术	PE	左侧股总、股浅;左侧腘?.	A	170	1.7	55	19.0311	否	否	近期股骨颈骨折史		否	否	否	III-IV	III-IV	消化道	食管胃结合部腺癌 胃窦腺癌	中低分化腺癌	G2-3	1	1	2018-10-25	2018-10-26	未手术	是	-9999	7.46	74	81	348
刘清滨	2019-09-02	2019-10-03	男	60	<65	10	14	32	12	是	是	是	14	是	3时10分	否	12	2019-09-06	PE	左侧肌间	AB	170	1.7	60	20.7612	否	否	否		否	是	是	III	pT4aN1b	其它	甲状腺癌	乳头状癌	G2	7	7	2019-09-02	2019-09-09	2019-09-06	是	3	4.92	50	150	122
查虹	2018-11-16	2018-12-18	女	46	<65	8	9	32	1	是	是	是	3	是	11时41分	是 血浆、RBC	12	2018-11-20		无	B	152	1.52	52	22.5069	否	否	否		否	否	否	IV		腹膜后	腹膜后平滑肌肉瘤，多处转移	肉瘤样间皮瘤伴平滑肌分化	G3	-9999	-9999	2018-11-16	未见血栓	2018-11-20	否	-9999	10.51	46	131	330
林女	2018-11-02	2018-11-26	女	77	>=65	17	4	24	1	是	是	是	4	是	2时43分	否	10	未手术		双侧大隐及右侧浅、肌间	B	157	1.57	54	21.9076	否	是	高血压 冠状动脉粥样硬化 下肢静脉曲张 术前血栓	是	是	否	否	IIIC	ypT3N2	消化道	胃肾双原发癌	胃低分化腺癌	G3	4	4	2018-11-02	2018/11/6术前血栓，术后11-16血栓更多	2018-11-15	是	1	3.32	101	124	162
吕宪国	2018-12-04	2019-02-26	男	61	<65	12	5	84	1	是	是	是	5	是	第一次手术5时36分，第二次手术4时17分	是 血浆、RBC、PLT	9	2018/12/11第一次手术，12-29二次手术		双侧	B	170	1.7	78	26.9896	是	是	高血压 糖尿病		否	否	否	IV		腹膜后	腹膜后及腹盆腔多发脂肪肉瘤	高级别梭形细胞肉瘤G3，去分化脂肪肉瘤	G3	13	13	2018-12-04	2018-12-17	2018-12-11	是	6	7.48	53	106	427
张有生	2018-10-29	2018-12-20	男	74	>=65	11	17	43	10	是	是	是	17	是	9时20分	否	9	2018-10-31		双侧	A	165	1.65	57	20.9366	否	否	无特殊		否	是	是	IIB	ypT2N1 pT1bN0	消化道	食管鳞癌 肺腺癌	高分化鳞癌 浸润性粘液腺癌	G1	15	15	2018-10-29	2018-11-14	2018-10-31	是	14	4.03	82	161	102
张兰英	2018-10-26	2018-11-12	女	55	<65	8	3	17	1	是	是	是	3	是	第一次手术3时34分，第二次手术2时40分	是 血浆、RBC	12	2018/10/31第一次手术，11-02二次手术		双侧	O	163	1.63	70	26.3465	否	否	脑梗		是	否	否	IIA	pT3N0	消化道	横结肠癌	中分化腺癌	G2	10	10	2018-10-26	2018-11-05	2018-10-31	是	5	6.27	50	116	278
李义春	2018-12-07	2018-12-22	男	66	>=65	11	11	15	1	是	是	是	11	是	3时35分	是 血浆、RBC	7	2018-12-10		双侧肌间	B	155	1.55	60	24.974	否	否	腔隙性脑梗塞		是	是	否	IIA	pT1bN1	消化道	胃食管交界处胃癌	中分化腺癌	G2	6	6	2018-12-07	2018-12-13	2018-12-10	是	3	8.55	61	147	198
陶胜端	2018-04-08	2018-05-02	女	57	<65	11	6	24	1	是	是	是	6	是	8时58分	是 血浆、RBC	16	2018-04-10		双侧肌间	B	169	1.69	91.5	32.0367	否	否	子宫肌瘤术后		否	否	否	IV		腹膜后	腹膜后肿物多处转移	低级别子宫内膜间质肉瘤	G3	5	5	2018-04-08	2018-04-13	2018-04-10	是	3	5.29	70	136	165
李见云	2018-04-11	2018-05-03	女	58	<65	6	8	22	1	是	否	否	4	是	40分	否	5	2018-04-24		右侧肌间	A	151	1.51	63.5	27.8497	否	是	高血压 甲亢		否	否	否	IA	ypT1aN0	乳腺	乳腺癌	浸润性导管癌	G1	15	15	2018-04-11	2018-04-26	2018-04-24	是	2	3.28	82	91	198
李道英	2018-05-17	2018-06-29	女	77	>=65	11	29	43	18	是	是	是	18	是	第一次手术7时5分，第二次手术1时20分	是 血浆、RBC	11	2018-05-21		无	A	150	1.5	56	24.8889	否	否	无特殊		否	否	否	IIB	pT3N1	消化道	贲门癌	中分化腺癌	G2	-9999	-9999	2018-05-17	无血栓	2018-05-21	否	-9999	8.67	70	117	206
李淑贤	2018-04-08	2018-05-03	女	47	<65	12	7	23	1	是	是	是	7	是	10时18分	是 血浆、RBC	7	2018-04-17		右侧肌间	AB	156	1.56	65	26.7094	否	否	无特殊		否	否	否	IV	IV期	消化道	胃肠间质瘤 肝转移	梭形细胞瘤，胃肠道间质瘤	G3	12	12	2018-04-08	2018-04-20	2018-04-17	是	3	11.27	60	73	462
尹立元	2018-08-24	2018-10-10	男	64	<65	11	28	48	5	是	是	是	28	是	4时48分	是 血浆、RBC	11	2018-08-29		右侧肌间	A	173	1.73	70	23.3887	是	是	高血压 糖尿病 冠心病 慢性肾功能不全		是	是	否	IIB	pT3N1	胰腺	胰腺癌	中低分化导管腺癌	G2-3	47	47	2018-08-24	2018-10-10	2018-08-29	是	42	4.18	55	83	174
秦兴旺	2018-05-09	2018-06-25	男	69	>=65	13	8	47	2	是	是	是	8	是	第一次手术4时8分，第二次手术2时38分	是 血浆	8	2018/5/17第一次手术，5-19二次手术	PE	双侧肌间	O	172	1.72	60	20.2812	否	是	高血压		否	是	是	IIA	pT2N1	消化道	胃食管结合部癌	混合型腺神经内分泌癌，G3	G3	12	12	2018-05-09	2018-05-21	2018-05-17	是	4	6.51	91	149	184
徐广科	2018-08-01	2018-08-22	男	64	<65	11	13	21	13	是	是	是	13	是	第一次手术7时40分，第二次手术5时0分	否	8	2018/8/3第一次手术，8-11二次手术		左侧肌间	A	160	1.6	72.5	28.3203	否	是	高血压		否	是	是	IIIA	ypT3N1	消化道	食管癌	低分化鳞癌	G3	7	7	2018-08-01	2018-08-08	2018-08-03	是	5	13.83	82	140	112
孙德龙	2018-08-02	2018-08-29	男	65	>=65	13	8	27	7	是	是	是	7	是	6时0分	否	7	2018-08-06		右侧股、肌间	AB	176	1.76	63	20.3383	否	否	无特殊		否	是	是	IIB	pT3N0	消化道	食管癌	低分化鳞癌	G3	12	12	2018-08-02	2018-08-14	2018-08-06	是	8	6.68	91	143	168
陈广志	2018-04-25	2018-05-28	男	52	<65	11	14	33	12	是	是	是	14	是	3时44分	是 血浆	22	2018-04-26		双侧	A	166	1.66	55	19.9594	否	否	乙肝肝硬化		否	否	否	IV	cT4NxM1	消化道	直肠癌	粘液腺癌	G3	8	8	2018-04-25	2018-05-03	2018-04-26	是	7	9.05	82	160	166
于金花	2018-05-22	2018-07-03	女	77	>=65	11	14	42	5	是	是	是	14	是	6时35分	否	40	2018-05-28	PE	双侧	B	155	1.55	54	22.4766	否	否	无特殊		否	否	否	IIB	pT3N1	消化道	胃食管连接处癌	中分化腺癌	G2	9	9	2018-05-22	2018-05-31	2018-05-28	是	3	3.8	72	122	157
靳瑞兴	2018-07-13	2018-08-02	男	67	>=65	12	9	20	7	是	是	是	9	是	第一次手术4时7分，第二次手术1时45分	是 血浆、RBC	21	2018/7/24第一次手术，7-27二次手术		左侧肌间;右胫后	A	171	1.71	94	32.1466	是	是	高血压 糖尿病 房颤		否	是	是	IIA	pT2N1	消化道	胃窦癌	中低分化腺癌	G2-3	15	15	2018-07-13	2018-07-28	2018-07-24	是	4	6.57	56	132	268
刘桂银	2018-08-13	2018-09-12	女	65	>=65	9	2	29	1	是	是	是	1	是	第一次手术6时0分，第二次手术1时45分	否	5	2018/8/20第一次手术，8-27二次手术		右侧肌间	B	165	1.65	69	25.3444	否	是	高血压 颈动脉粥样硬化		否	否	否	IIA	ypT3N0	消化道	胃癌	印戒细胞癌，NCCN TRG 2	G3	16	16	2018-08-13	2018-08-29	2018-08-20	是	9	4.34	104	125	163
王云鹏	2018-09-17	2018-10-26	男	61	<65	14	10	39	7	是	是	是	10	是	7时10分	否	3	2018-09-19		右侧肌间	B	163	1.63	54	20.3244	否	否	腹股沟疝修补术 青光眼		否	否	否	IIIA	ypT3N1 pT1aN1a	消化道	食管鳞癌 甲状腺癌	中分化鳞癌 甲状腺乳头状癌	G2	23	23	2018-09-17	2018-10-10	2018-09-19	是	21	4.71	97	142	251
王桂荣	2018-11-05	2018-11-23	女	58	<65	11	4	18	1	是	否	是	4	是	2时20分	是 RBC、PLT	14	2018-11-16		无	A	150	1.5	55	24.4444	是	是	高血压 冠心病 糖尿病		是	否	否	IV	ypT3N0	消化道	乙状结肠癌 肝转移	中分化腺癌	G2	-9999	-9999	2018-11-05	无血栓	2018-11-16	否	-9999	5.17	61	105	242
张秀英	2019-03-14	2019-05-07	女	55	<65	7	8	53	1	是	否	否	8	是	3时15分	否	11	2019-03-19	PE	双侧肌间	O	150	1.5	69	30.6667	否	是	高血压		否	否	否	IIIC	IIIC2	妇科	子宫内膜癌	FIGO分级3级	G3	21	21	2019-03-14	2019-04-04	2019-03-19	是	16	5.13	76	119	268
刘忠元	2018-12-17	2019-01-31	男	73	>=65	11	12	45	7	是	是	是	12	是	第一次手术2时25分，第二次手术2时47分	是 血浆、RBC	20	2018-12-21，12-26二次手术		右侧肌间	A	166	1.66	67	24.3141	否	否	慢性肺病、肺气肿		否	否	否	IA	pT1bN0	消化道	胃癌	中分化腺癌	G2	11	11	2018-12-17	2018-12-28	2019-12-21，12-27二次手术	是	1	5.89	84	140	100
刘兰英	2019-04-15	2019-04-28	女	70	>=65	13	5	13	1	是	是	是	5	是	2时20分	否	11	2019-04-17		左侧肌间	O	161	1.61	72	27.7767	否	是	高血压		否	否	否	良性		其它	A型胸腺瘤		良性	8	8	2019-04-15	2019-04-23	2019-04-17	是	6	4.59	105	136	190
崔玉兰	2019-03-27	2019-04-11	女	84	>=65	17	5	15	1	是	否	是	5	是	2时7分	否	2	2019-04-03		左侧肌间	B	161	1.61	66	25.462	否	否	术前血栓	是	否	否	否	IIIB	pT3N1c	消化道	直肠癌	中低分化粘液腺癌	G2-3	1	1	2019-03-27	2019-03-28术前就有血栓	2019-04-03	是	0	4.85	127	152	210
刘风香	2019-01-02	2019-02-27	女	59	<65	12	6	56	1	是	是	是	6	是	15时6分	是 血浆、RBC	8	2019-01-10		双侧肌间	O	166	1.66	60	21.7738	否	否	无特殊		否	否	否	III-IV		腹膜后	腹膜后去分化脂肪肉瘤	去分化脂肪肉瘤	G3	12	12	2019-01-02	2019-01-14	2019-01-10	是	4	15.29	72	84	441
赵邦锁	2018-12-28	2019-01-24	男	70	>=65	16	7	27	1	是	否	是	7	是	4时0分	是 血浆、RBC	13	2019-01-07		右侧肌间	O	182	1.82	93	28.0763	是	是	淋巴瘤 化疗后 术前血栓	是	否	否	否	IIIB	pT3N3a	消化道	胃癌 非霍奇金淋巴瘤	中分化腺癌	G2	0	1	2018-12-28	2018-12-28术前就有	2019-01-07	是	0	6.76	57	99	318
ULZIITOGTOKH	2019-03-13	2019-04-01	男	51	<65	12	3	18	1	是	是	是	3	是	第一次手术3时0分，第二次手术2时30分	是 血浆、RBC	9	2019-03-14，03-18二次手术		左侧胫前	B	170	1.7	85	29.4118	否	否	阑尾术后		否	是	是	IIIC	pT4bN2a	消化道	降结肠癌	中分化腺癌	G2	8	8	2019-03-13	2019-03-21	2019-03-14，03-18二次手术	是	3	5.22	68	78	380
何庆安	2019-01-02	2019-01-30	男	66	>=65	11	4	28	2	是	是	是	4	是	3时0分	是 RBC	9	2019-01-10		无	O	175	1.75	77	25.1429	是	是	高血压 糖尿病 冠心病		是	是	否	II-III	II-III期 术后复发	消化道	直肠癌	中分化腺癌	G2	-9999	-9999	2019-01-02	未见血栓	2019-01-10	否	-9999	7.1	69	138	134
邱凤祥	2018-12-21	2019-01-21	男	68	>=65	11	11	31	5	是	是	是	11	是	2时57分	是 血浆	17	2018-12-25		无	A	160	1.6	50	19.5312	否	否	3年前车祸伤		否	是	是	IIIA	pT4aN1M0	消化道	胃食管结合部癌	中分化腺癌	G2	-9999	-9999	2018-12-21	未见血栓	2018-12-25	否	-9999	5.62	61	121	123
薛莲	2019-04-28	2019-06-14	女	38	<65	11	7	47	4	是	是	是	7	是	第一次手术5时36分，第二次手术2时21分	是 血浆、RBC、PLT	25	2019/4/29第一次手术，5-3二次手术		无	B	163	1.63	40	15.0551	否	是	高血压		否	否	否	IV	IV期	妇科	宫颈低分化鳞癌	低分化鳞癌	G3	-9999	-9999	2019-04-28	未见血栓	2019-04-29	否	-9999	7.9	65	74	238
李景荣	2019-04-11	2019-04-22	女	70	>=65	12	5	11	1	是	是	是	5	是	2时19分	是 RBC	12	2019-04-12		右侧腓、右侧胫后及双侧肌间	B	152	1.52	67	28.9993	是	是	高血压 糖尿病		否	否	否	IV	pT4aN0	消化道	乙状结肠癌 肝转移	中分化腺癌	G2	4	4	2019-04-11	2019-04-15	2019-04-12	是	3	9.94	76	104	441
任长虹	2019-05-14	2019-07-15	男	56	<65	8	3	62	3	是	是	是	3	是	第一次手术6时42分，第二次手术1时1分	是 血浆、RBC	15	2019-05-21，05-23二次手术		左侧股总、腘、腓、胫前、胫后	B	166	1.66	67	24.3141	否	否	无特殊		否	否	否	IV	IV期	消化道	乙状结肠癌	中分化腺癌	G2	8	8	2019-05-14	2019-05-22	2019-05-21，05-23二次手术	是	1	9.54	51	124	268
祁英喜	2019-05-22	2019-06-13	男	50	<65	7	3	22	1	是	否	是	3	是	第一次手术1时5分，第二次手术5时40分	是 血浆、RBC、PLT	7	2019-5-28第一次手术，05-30二次手术		右侧股总、腘、胫前、胫后、腓	AB	170	1.7	62.5	21.6263	否	否	冠心病		是	是	否	IV	ypT3N1a	消化道	直乙交界癌 侵犯膀胱、输尿管	低分化腺癌	G3	9	9	2019-05-22	2019-05-31	2019-05-30	是	1	5.32	77	121	223
秦秀英	2019-02-22	2019-03-26	女	68	>=65	2	3	32	2	是	是	否	3	是	第一次手术5时0分，第二次手术2时10分	是 血浆、RBC、PLT	9	2019-03-01		无	O	150	1.5	44	19.5556	否	否	MODS		否	是	是	III	pT2N3b	其它	声门上型喉癌	低分化鳞癌	G3	10	10	2019-02-22	2019-03-04	2019-03-01	是	3	6.89	66	129	237
刘秀燕	2019-01-23	2019-02-08	女	52	<65	9	9	16	9	是	是	否	9	否	未手术	否	26	未手术		左侧肌间	B	154	1.54	59	24.8777	否	否	无特殊		否	否	否	IV	IV期 肝转移	乳腺	乳腺癌	浸润性导管癌3级	G3	8	8	2019-01-23	2019-01-31	未手术	是	-9999	9.17	72	89	335
郝文生	2018-12-17	2019-01-21	男	74	>=65	13	11	35	5	是	是	是	11	是	2时32分	否	8	2018-12-24		无	O	168	1.68	82	29.0533	是	是	高血压 糖尿病 冠心病		是	是	是	IA	pT1bN0M0	消化道	食管鳞癌	中分化鳞癌	G2	-9999	-9999	2018-12-17	未见血栓	2019-12-24	否	-9999	6.68	96	153	173
魏金枝	2019-04-19	2019-05-09	女	67	>=65	13	4	20	1	是	否	否	4	否	1时10分	否	8	2019-04-30	PE	无	AB	154	1.54	69	29.0943	否	否	肺栓塞、DVT病史	是	否	否	否	I	pT1miN0	乳腺	右乳腺癌	高级别导管原位癌	G1	13	13	2019-04-19	2019-05-01肺栓塞，未见下肢静脉血栓	2019-04-30	是	1	4.87	119	141	298
王彦虎	2018-12-25	2019-05-06	男	65	>=65	11	127	132	4	是	是	是	127	是	6时0分	是 血浆	31	2018-12-29		双侧肌间	B	170	1.7	70	24.2215	否	否	慢性支气管炎		否	是	否	IB	ypT2N0	消化道	贲门癌	神经内分泌癌G3	G3	5	5	2018-12-25	2018-12-30	2019-12-29	是	1	7.99	76	147	218
田大平	2019-09-02	2019-10-08	男	71	>=65	11	17	36	16	是	是	是	17	是	3时30分	是 血浆、RBC	18	2019-09-12	PE	双侧肌间	A	172	1.72	76	25.6896	是	是	高血压 I型糖尿病 脑梗		是	否	否	IIIA	pT3N2 pT2N0	消化道	胃癌 直肠癌	中-低分化腺癌 中分化腺癌	G3	23	23	2019-09-02	2019-08-19血栓 09-25肺栓塞	2019-09-12	是	13	5.43	67	77	174
刘春江	2019-09-17	2019-09-30	男	63	<65	11	4	13	1	是	否	是	4	是	4时0分	否	7	2019-09-20		双侧肌间	O	168	1.68	82	29.0533	否	是	高血压		否	否	否	IA	pT1bN0	消化道	贲门癌	中分化腺癌	G2	6	6	2019-09-17	2019-09-23	2019-09-20	是	3	4.8	80	98	178
李顺义	2019-10-18	2019-11-04	女	70	>=65	8	1	16	1	是	否	是	1	是	4时20分	是 RBC	10	2019-10-23		左侧肌间	B	159	1.59	68	26.8977	是	是	高血压 糖尿病 冠心病		是	否	否	IIA	pT3N0	消化道	贲门癌	中分化腺癌	G2	7	7	2019-10-18	2019-10-25	2019-10-23	是	2	6.6	86	87	278
谭喜华	2019-07-17	2019-08-23	女	65	>=65	15	13	37	3	是	是	是	13	是	第一次手术3时30分，第二次手术4时30分，第三次手术1时5分	是 血浆、RBC	11	2019-07-22首次手术，07-23开腹止血，8-8缝伤口		左侧腘静脉、腓静脉及胫后;双小腿肌间静?.	B	160	1.6	46.5	18.1641	否	否	DVT病史	是	否	否	否	IIIA	ypT3N2	消化道	食管胃交界腺癌	中低分化腺癌	G2-3	8	8	2019-07-17	2019-07-25	2019-07-22首次手术，07-23开腹止血	是	2	5.75	52	130	155
王改翠	2019-07-09	2019-09-03	女	65	>=65	11	13	55	1	是	否	是	13	是	8时18分	是 血浆	13	2019-07-12		左侧胫前;双侧肌间	O	159	1.59	75	29.6665	否	否	甲亢术后		否	否	否	IV	pT3N1M1	肝胆	胆囊癌	低分化腺癌	G3	6	6	2019-07-09	2019-07-15	2019-07-12	是	3	5.95	70	138	120
楚占民	2019-07-08	2019-07-26	男	51	<65	6	5	18	5	是	是	否	5	是	第一次手术2时30分，第二次手术2时0分	是 血浆、RBC	4	2019-07-10首次手术，07-15止血术		右侧股浅至腘	A	177	1.77	73	23.3011	否	否	肺结核 阑尾术后		否	是	是	IV	IV期	其它	阴茎癌 转移	低分化鳞癌	G3	4	4	2019-07-08	2019-07-12	2019-07-10首次手术，07-16止血术	是	2	7.26	56	158	158
郝建军	2019-07-23	2019-08-01	男	56	<65	13	4	8	1	是	是	是	4	否	1时10分	否	5	2019-07-26		双侧肌间	B	172	1.72	89	30.0838	否	否	无特殊		否	是	是	I-II	I-II期，手术未成功	肺	左肺鳞癌	鳞癌	G1	6	6	2019-07-23	2019-07-29	2019-07-26	是	3	5.54	132	165	148
隗合清	2019-08-09	2019-08-28	男	56	<65	13	6	19	1	是	否	是	6	是	6时40分	否	8	2019-08-13		无	A	171	1.71	86	29.4108	是	是	高血压 糖尿病 脑梗		是	是	是	III	ypT3N3a	消化道	贲门癌	低分化腺癌半印戒细胞癌	G3	-9999	-9999	2019-08-09	未见血栓	2019-08-13	否	-9999	3.52	96	143	123
何培生	2019-08-19	2019-08-28	男	61	<65	13	2	9	1	是	否	是	2	是	1时40分	否	7	2019-08-20		无	O	163	1.63	77	28.9811	是	否	糖尿病 肺栓塞病史	是	否	是	是	IIIC	pT4aN2a	消化道	乙状结肠癌	中分化腺癌	G2	-9999	-9999	2019-08-19	未见血栓	2019-08-20	否	-9999	3.92	99	111	212
高淑琴	2019-06-11	2019-07-16	女	83	>=65	15	29	35	29	是	是	是	29	是	1时57分	否	13	2019-06-17		双侧肌间	O	157	1.57	56	22.719	是	是	高血压 糖尿病 冠心病 术前血栓	是	是	否	否	IIA	pT3N0 IIA期	消化道	升结肠癌	中分化腺癌	G2	2	2	2019-06-11	2019-06-13左侧肌间血栓，06-20双侧肌间血栓	2019-06-17	是	3	4.25	71	102	242
张复兴	2019-07-01	2019-08-09	男	73	>=65	11	5	39	1	是	是	是	5	是	7时14分	是 血浆、RBC、PLT	11	2019-07-09		左侧肌间	A	155	1.55	52	21.6441	否	否	否		否	是	否	IV	IV期	胰腺	胰腺癌 累及胃及结肠	低分化腺癌	G3	12	12	2019-07-01	2019-07-13	2019-07-09	是	4	5.72	61	132	98
王亚辉	2019-06-06	2019-07-02	男	62	<65	12	7	26	3	是	是	是	7	否	未手术	否	15	未手术		无	O	160	1.6	59	23.0469	是	是	高血压 糖尿病 脑卒中 非霍奇金淋巴瘤 睡眠呼吸暂停		是	否	否	IV	IV期	消化道	升结肠癌	低分化腺癌	G3	-9999	-9999	2019-06-06	未见血栓	未手术	否	-9999	16.54	73	100	331
宫玉珠	2019-07-29	2019-08-29	男	67	>=65	13	1	31	1	是	否	是	1	是	5时4分	否	7	2019-07-31		右侧股总至腘	B	170	1.7	68	23.5294	是	否	糖尿病 DVT血栓史	是	否	否	是	III	淋巴结转移	消化道	食管黑色素瘤		G3	3	3	2019-07-29	2019-08-01	2019-07-31	是	1	6.76	104	169	175
王敬	2019-07-29	2019-08-22	男	81	>=65	11	4	24	1	是	否	是	4	是	7时29分	否	7	2019-08-01		右侧腘及肌间	A	170	1.7	49	16.955	否	是	高血压		否	是	是	III	pT2N2	胰腺	胰腺癌	中分化导管腺癌	G2	5	5	2019-07-29	2019-08-03	2019-08-01	是	2	4.74	73	118	152
刘须彩	2019-11-15	2019-12-03	女	59	<65	11	6	18	1	是	否	是	6	是	7时15分	是 血浆、RBC、PLT	10	2019-11-19		无	B	162	1.62	49	18.6709	否	否	无特殊		否	否	否	IIB	pT2N1	胰腺	胰腺癌	中分化腺癌	G2	-9999	-9999	2019-11-15	未见血栓	2019-11-19	否	-9999	5.65	81	81	127
董国英	2019-10-08	2019-12-03	男	76	>=65	11	22	56	14	是	是	是	22	是	第一次手术1时30分，第二次手术1时34分	是 血浆、RBC、PLT	25	2019-10-11首次手术，10-21开腹清创		左侧股静脉至腘静脉血栓形成？;双侧小腿肌间	B	154	1.54	52	21.9261	否	否	冠心病		是	否	否	IV	IV期	消化道	乙状结肠癌 肝转移	中分化腺癌	G2	47	47	2019-10-08	2019-11-24肌间陈旧血栓，11-04多发血栓	2019-10-11首次手术，10-21开腹清创	是	3	5.9	63	107	221
赵淑香	2019-11-18	2019-12-03	女	63	<65	11	11	15	1	是	是	是	11	是	9时4分	是 血浆、RBC、PLT	7	2019-11-22		右侧大隐;双侧肌间?.	B	163	1.63	55	20.7008	是	否	糖尿病		否	否	否	IIA	pT3N0M0 pT1bN0	胰腺	胰腺癌 肺腺癌	导管腺癌	G2	10	10	2019-11-18	2019-10-15左侧肌间静脉血栓，11/28多发血栓	2019-11-22	是	6	4.36	65	97	123
李生	2011-12-01	2011-12-31	男	74	>=65	9	3	30	1	是	否	是	3	是		否	7	2011-12-07	PE	无	O	160	1.6	63	24.6094	否	否	无特殊		否	否	是	IIIC	T4aN3M0 IIIC期	消化道	贲门癌		G3	11	11	2011-12-01	未见血栓，2011-12-12PE	2011-12-07	是	5	4.53	121	147	262
汪太顺	2011-11-21	2012-01-16	男	87	>=65	18	5	56	1	是	是	是	5	是		是 血浆、RBC	11	2011/12/5第一次手术，12-10二次手术		双侧肌间	B	168	1.68	64	22.6757	否	否	术前颈内	是	否	是	否	IIIA-B	T4N1M0	消化道	贲门癌		G2	15	15	2011-11-21	2011-12-06	2011-12-05	是	1	8.07	91	94	273
刘四平	2011-12-27	2012-01-18	女	61	<65	16	16	22	1	是	否	是	16	否		否	11	2012-01-09		术前颈内静脉	A	162	1.62	70	26.6728	否	否	股骨头坏死术后 术前血栓	是	否	否	否	IIA	T2N0M0	乳腺	右乳癌		G2	7	7	2011-12-27	术前颈内静脉血栓 速碧林及华法林	2012-01-09	是	0	4.58	72	99	291
李秀申	2011-12-14	2012-01-05	女	76	>=65	8	9	21	1	是	否	否	9	否		否	10	2011-12-22	PE	左侧肌间	AB	159	1.59	75	29.6665	否	是	高血压 右下肢静脉曲张术 阿司匹林		否	否	否	IIB	TXN0M0	乳腺	右乳癌		G2	11	11	2011-12-14	2011-12-25	2011-12-22	是	3	4.13	111	125	151
王桂霞	2012-01-04	2012-01-30	女	48	<65	9	6	24	1	是	否	否	6	否		否	7	2012-01-09	PE	左侧肌间	A	163	1.63	80	30.1103	否	否	下肢静脉曲张术后		否	否	否	IIB	T2N1M0	乳腺	右乳癌		G2	4	4	2012-01-04	术前左上肢血栓，华法林抗凝，01-14PE	2012-01-09	是	5	7.22	101	106	250
丁飞熊	2012-01-29	2012-02-17	男	85	>=65	12	7	18	1	是	否	是	7	是		是 血浆、RBC	17	2012-02-07	PE	右侧肌间	B	174	1.74	65	21.4692	否	否	肾上腺皮质功能不全、口服氢化可的松		否	否	是	IV	IV期	消化道	胃癌 肝转移		G3	12	12	2012-01-29	2012-02-10	2012-02-07	是	3	5.71	76	76	275
席艳芬	2012-02-15	2012-02-25	女	62	<65	2	3	10	1	是	否	否	3	否		否	7	2012-02-17		无	O	170	1.7	74	25.6055	否	否	肺结核病史、静脉炎、神经炎 长期服用激素		否	否	否	IIA	T2N0M0	乳腺	左乳腺癌		G2	-9999	-9999	2012-02-15	未见血栓	2012-02-17	否	-9999	6.61	85	124	188
李秀明	2012-04-10	2012-05-04	女	84	>=65	9	1	24	1	是	否	是	1	是		否	11	2012-04-16		双侧肌间	B	156	1.56	65	26.7094	否	是	高血压 风湿性心脏病		否	否	否	IIA	T3N0 IIA	消化道	直肠癌		G2	14	14	2012-04-10	2012-04-24	2012-04-16	是	8	4.97	100	115	146
董素荣	2012-04-09	2012-07-11	女	67	>=65	13	2	93	1	是	否	是	2	是		是 血浆、RBC	18	2012-04-18		左侧股浅	A	169	1.69	54	18.9069	否	否	肝硬化 门脉高压 术前血栓	是	否	否	否	IB	T2N0M0 IB期	消化道	贲门癌		G2	1	1	2012-04-09	术前血栓 4-10放置下腔滤器	2012-04-18	是	0	6.49	98	133	178
高新爱	2012-05-30	2012-06-15	女	39	<65	6	5	16	1	是	否	否	5	否		否	0	2012-06-01		无	B	160	1.6	73	28.5156	否	否	无特殊		否	否	否	IIA	pT2N0M0	乳腺	乳腺癌		G2	-9999	-9999	2012-05-30	未见血栓	2012-06-01	否	-9999	3.09	82	119	246
韩国兰	2012-06-12	2012-10-21	女	48	<65	11	17	131	12	是	是	是	17	是		是 血浆、RBC	40	2012-06-21		无	O	164	1.64	65	24.1672	否	否	无特殊		否	否	否	0-I	无分期	胰腺	胰腺导管粘液性囊腺瘤		G1	-9999	-9999	2012-06-12	未见血栓	2012-06-21	否	-9999	4.14	85	115	145
刘丽清	2012-07-26	2012-08-13	女	73	>=65	11	6	18	1	是	否	是	6	是		是 RBC	10	2012-08-01		无	O	155	1.55	68	28.3039	是	是	高血压 糖尿病		否	否	否	II-III		消化道	胃间质瘤		G2	-9999	-9999	2012-07-26	未见血栓	2012-08-01	否	-9999	5.76	81	107	161
陈革	2012-09-13	2012-10-15	男	62	<65	11	22	32	20	是	是	是	22	是	8时30分	否	11	2012-09-18		双侧肌间	A	170	1.7	76	26.2976	否	是	高血压		否	是	是	IIIA	T3N1M0	消化道	食管鳞癌	低分化鳞癌	G3	15	15	2012-09-13	2012-09-28	2012-09-18	是	10	6.51	74	175	133
冯艳珍	2012-08-15	2012-11-01	女	70	>=65	12	51	77	1	是	否	是	51	是	第一次手术3时45分，第二次手术1时50分	是 血浆、RBC	24	2012/8/17第一次手术，9-7二次手术		无	AB	154	1.54	55	23.1911	否	是	高血压 冠心病		是	否	否	IV	IV期 转移	消化道	结肠癌	中低分化腺癌	G2-3	-9999	-9999	2012-08-15	未见血栓	2012-08-17	否	-9999	9.25	68	113	383
启淑琴	2012-10-24	2012-11-07	女	64	<65	15	8	13	1	是	否	是	8	是	2时0分	否	13	2012-10-27	PE	右侧肌间	A	163	1.63	79	29.7339	否	否	X综合症，辛伐他汀、阿司匹林		是	否	否	IV	pT3N0Mx	消化道	右半结肠癌	中分化腺癌	G2	5	5	2012-10-24	2012-10-29	2012-10-27	是	2	11.63	86	105	184
岳辉	2013-01-30	2013-03-20	男	51	<65	11	20	49	1	是	否	是	20	是	4时35分	否	14	2013-02-05		无	O	163	1.63	67	25.2174	是	否	糖尿病		否	是	是	IV	IV期	消化道	结肠癌 肺转移	中低分化腺癌	G2-3	-9999	-9999	2013-01-30	未见血栓	2013-02-05	否	-9999	3.77	67	149	92
王志祥	2013-03-11	2016-11-11住院时间长	男	54	<65	11	13	60	1	是	否	是	13	是	8时55分	是 血浆	10	2013-03-13		无	O	170	1.7	60	20.7612	否	否	乙肝		否	是	是	II-III	II-III	消化道	食管癌	梭形细胞	G2	5	5	2013-03-11	2013-03-16	2013-03-13	是	3	6.13	78	145	220
滕达	2013-02-26	2013-04-03	男	43	<65	11	20	36	17	是	是	是	20	是	第一次手术1时0分，第二次手术1时30分	是 血浆、RBC	7	2013/3/1第一次手术，3-11二次手术		无	A	182	1.82	49	14.7929	否	否	无特殊		否	是	否	II	ypT3N0	消化道	食管胃结合部癌	中低分化腺癌	G2-3	-9999	-9999	2013-02-26	未见血栓	2013-03-01	否	-9999	3.6	75	132	239
史炳海	2013-02-22	2013-03-10	男	63	<65	11	1	16	1	是	是	是	1	是	3时50分	否	48	2013-03-06	PE	无	AB	164	1.64	71.5	26.5839	是	否	糖尿病 腔隙性脑梗		是	是	是	III	ypT4aN1	消化道	食管胃结合部癌	中分化腺癌	G2	14	14	2013-02-22	未见血栓，3-8PE可能	2019-03-06	否	-9999	8.93	77	140	227
张跃林	2013-04-11	2013-05-07	男	73	>=65	11	5	26	1	是	否	是	5	是	4时0分	是 血浆、RBC	11	2013-04-16		双侧肌间	B	174	1.74	84	27.7447	否	否	无特殊		否	是	是	IIIB	ypT3N2	消化道	食管癌	中分化鳞癌	G2	7	7	2013-04-11	2013-04-18	2013-04-16	是	2	5.6	77	119	66
潘士云	2013-05-15	2013-06-03	女	65	>=65	11	4	19	1	是	否	是	4	是	2时0分	否	7	2013-05-23		无	B	152	1.52	78	33.7604	否	是	高血压 冠心病		是	否	否	IIIB	pT3N1a	消化道	横结肠癌	高分化腺癌	G1	-9999	-9999	2013-05-15	未见血栓	2013-05-23	否	-9999	7.12	102	140	142
赵高义	2013-07-31	2013-08-24	男	57	<65	11	24	24	1	是	是	是	24	是	5时15分	是 血浆、RBC	5	2013-07-31		双侧肌间	AB	168	1.68	52	18.424	否	否	无特殊		否	否	否	IVB	IV期B	淋巴瘤	非霍奇金淋巴瘤		G2	13	13	2013-07-31	2013-08-13	2013-07-31	是	13	6.04	78	125	246
姬德平	2013-11-12	2013-11-28	男	60	<65	12	5	16	1	是	否	是	5	是	1时30分	否	10	2013-11-13	PE	无	O	170	1.7	75	25.9516	否	是	高血压		否	否	否	IIA	pT3N0	消化道	乙状结肠癌	中分化腺癌	G2	3	3	2013-11-12	2013-11-15PE，11-26肌间静脉血栓	2013-11-13	是	2	10.8	68	122	505
苏汉周	2013-11-08	2013-11-29	男	56	<65	11	7	21	1	是	否	是	7	是	1时50分	否	14	2013-11-12	PE	无	O	167	1.67	75	26.8923	否	是	高血压 慢性肾小球肾炎		否	否	否	IV	IV期 cT3N1	消化道	直肠癌 肝转移	中分化腺癌	G2	7	7	2013-11-08	2013-11-15PE，未见静脉血栓	2013-11-12	是	3	5.55	80	96	173
任成位	2013-12-09	2014-03-13	男	83	>=65	15	19	93	13	是	是	是	19	是	7时0分	是 血浆、RBC	35	2013-12-17		右侧肌间	A	165	1.65	75	27.5482	否	是	高血压 术前血栓	是	否	否	否	IV		消化道	十二指肠间质瘤		G2	2	2	2013-12-09	2013-12-11术前血栓，12-23仍有血栓	2013-12-17	是	0	5.5	68	82	181
王冠斌	2013-12-19	2014-03-13	男	67	>=65	11	6	82	0	否	否	是	6	否	未手术	否	9	未手术		左侧小隐、腘，右侧肌间	B	176	1.76	78	25.1808	否	否	无特殊		否	否	否	IIA	ypT3N0	消化道	胃贲门癌	粘液腺癌及印戒细胞癌	G3	27	27	2013-12-19	2014-01-15	未手术	是	121	3.77	67	96	222
韩淑兰	2013-12-31	2014-01-20	女	80	>=65	9	7	20	1	是	否	否	7	否	0时41分	否	11	2014-01-08	PE	双侧肌间	O	161	1.61	69	26.6193	是	是	高血压 糖尿病		否	否	否	II-III	II-III期	乳腺	左乳副乳癌 淋巴结转移	低分化腺癌	G3	13	13	2013-12-31	2014-01-13	2014-01-08	是	5	4.72	115	130	252
陈万景	2014-03-13	2014-04-14	女	67	>=65	6	12	22	1	是	否	否	7	是	2时37分	否	8	2014-03-20	PE	左侧肌间	AB	156	1.56	67	27.5312	否	是	高血压		否	否	否	II-III	II-III期	乳腺	乳腺癌	中级别导管原位癌	G2	8	8	2014-03-13	2014-03-21	2014-03-20	是	63	6.41	109	109	233
高燕云	2014-03-17	2014-04-09	女	63	<65	12	23	23	11	是	是	是	23	否	未手术	否	34	未手术		无	AB	160	1.6	67	26.1719	否	否	无特殊		否	否	否	IV	IV	妇科	卵巢癌腹膜转移	透明细胞癌	G3	-9999	-9999	2014-03-17	未见血栓	未手术	否	-9999	6.38	70	99	427
王雪英	2014-07-09	2014-07-22	女	85	>=65	13	8	13	1	是	否	是	8	是	2时10分	否	12	2014-07-10		无	A	160	1.6	50	19.5312	是	是	高血压 糖尿病 冠心病 心绞痛 慢性支气管炎		是	否	否	IV	IV期	消化道	直肠癌	未做病理	G3	-9999	-9999	2014-07-09	未见血栓	2014-07-10	否	-9999	5.58	97	127	264
永日布	2014-08-18	2014-10-10	男	76	>=65	9	4	53	1	是	是	是	3	是	第一次手术5时20分，第二次手术2时45分	是 血浆、RBC	17	2014/8/20第一次手术，8-22二次手术		无	A	171	1.71	73	24.9649	否	否	无特殊		否	否	否	IB	pT2N0	消化道	贲门癌	中低分化腺癌	G2-3	-9999	-9999	2014-08-18	未见血栓	2014-08-20	否	-9999	7.72	81	155	143
贾久忠	2014-09-05	2014-09-28	男	76	>=65	7	3	23	1	是	否	是	3	是	4时30分	是 血浆、RBC	13	2014-09-11	PE	双侧肌间	A	163	1.63	72	27.0993	否	否	无特殊		否	否	否	IV	IV期	肝胆	肝癌	肝细胞II级	G2	11	11	2014-09-05	2014-09-16	2014-09-11	是	5	4.32	81	136	104
郭素云	2014-10-10	2014-11-27	女	60	<65	11	5	47	1	是	否	是	5	是	8时35分	是 血浆	8	2014-10-13	PE	无	A	170	1.7	90	31.1419	否	否	无特殊		否	否	否	IIIA	pT3N1	消化道	食管癌	中分化鳞癌	G2	-9999	-9999	2014-10-10	未见血栓	2014-10-13	否	-9999	4.11	86	117	158
云福全	2014-10-08	2014-10-27	男	64	<65	11	6	19	6	是	是	是	6	是	10时30分	是 血浆、RBC	23	2014-10-14		无	AB	180	1.8	77.5	23.9198	否	否	无特殊		否	否	否	III	pT3N1	肝胆	肝门胆管癌	中低分化腺癌	G2-3	-9999	-9999	2014-10-08	未见血栓	2014-10-14	否	-9999	9.17	59	118	222
周英才	2014-11-13	2014-12-04	男	82	>=65	11	18	21	1	是	否	是	18	否	1时20分	是 RBC	19	2014-11-15	PE	双侧肌间	A	165	1.65	71	26.079	是	是	高血压 糖尿病 冠心病		是	是	否	IIIB	pT3N1b	消化道	乙状结肠癌	中分化腺癌	G2	6	6	2014-11-13	2014-11-19	2014-11-15	是	4	5.98	66	78	246
李长禄	2014-11-24	2015-01-07	男	54	<65	12	14	44	13	是	是	是	14	是	5时10分	是 血浆	17	2014-11-26		无	AB	182	1.82	55	16.6043	否	否	无特殊		否	是	是	IIIB	pT3N2	消化道	食管癌	中分化鳞癌	G2	-9999	-9999	2014-11-24	未见血栓	2014-11-26	否	-9999	7.7	68	118	398
王惠镜	2014-12-29	2015-02-09	女	42	<65	12	8	42	1	是	否	是	8	是	8时0分	是 血浆、RBC	11	2015-01-04		无	B	158	1.58	63	25.2363	否	否	乙肝大三阳		否	否	否	III-IV	III-IV期？	腹膜后	腹部原发粘液腺癌	中低分化腺癌	G2-3	-9999	-9999	2014-12-29	未见血栓	2015-01-04	否	-9999	6.93	77	133	344
王乐喜	2015-02-25	2015-04-18	男	62	<65	11	42	52	42	是	是	是	42	是	第一次手术4时0分，第二次手术1时0分	是 血浆、RBC	20	2015-02-27首次手术，03-08胸腔清创术		无	O	176	1.76	62	20.0155	否	否	无特殊		否	是	是	IB	ypT2N0	消化道	食管胃结合部癌	低分化腺癌	G3	-9999	-9999	2015-02-25	未见血栓	2015-02-27首次手术，03-08胸腔清创术	否	-9999	4.86	65	136	166
巴雅尔图	2015-03-19	2015-04-03	男	64	<65	11	15	15	15	是	是	是	15	否	未手术	是 RBC、PLT	14	未手术		无	A	179	1.79	80	24.968	否	是	高血压 抑郁 湿疹		否	否	否	IV	ypT2N0	消化道	直肠癌 肺转移 骨转移	中分化腺癌	G2	-9999	-9999	2015-03-19	未见血栓	未手术	否	-9999	9.46	61	104	136
余秀龙	2015-04-17	2015-04-23	男	64	<65	9	1	6	1	是	是	是	1	是	3时20分	否	22	2015-04-21		无	O	163	1.63	60	22.5827	否	否	肺结核病史		否	是	是	IIIA	pT3N1	消化道	食管癌	中分化腺癌	G2	-9999	-9999	2015-04-17	未见血栓	2015-04-21	否	-9999	4.83	102	132	183
李荣香	2015-06-05	2015-06-18	女	72	>=65	12	8	13	1	是	否	是	8	否	1时8分	否	9	2015-06-08		无	O	155	1.55	74	30.8012	是	是	高血压 糖尿病 冠心病		是	否	否	IIA	pT3N0	消化道	直肠癌	中分化腺癌	G2	-9999	-9999	2015-06-05	未见血栓	2015-06-08	否	-9999	8.32	89	128	326
申周玉	2015-06-11	2015-07-08	男	64	<65	11	9	27	1	是	否	是	9	是	8时35分	是 血浆、RBC	8	2015-06-15	PE	双侧肌间	AB	169	1.69	66	23.1084	否	否	结核性胸膜炎		否	是	否	IV	IV期	消化道	食管癌 肝转移	低分化鳞癌	G3	6	6	2015-06-11	2015-06-17	2015-06-15	是	2	5.53	78	141	184
马桂英	2015-06-23	2015-08-14	女	61	<65	11	33	52	32	是	是	是	21	是	2时0分	否	9	2015-06-26	PE	无	A	152	1.52	69	29.865	否	是	高血压 甲减		否	否	否	良性		其它	胸腺增生 重症肌无力		良性	17	17	2015-06-23	2015-07-10急性肺栓塞	2015-06-26	是	14	6.52	77	141	231
任占举	2015-06-25	2015-07-15	男	61	<65	11	16	20	11	是	是	是	16	是	5时0分	是 血浆	29	2015-06-29		无	A	172	1.72	82.5	27.8867	否	是	高血压 冠心病 陈旧心梗		是	是	是	IIB	pT2aN1	肺	右肺鳞癌	中分化鳞癌	G2	-9999	-9999	2015-06-25	未见血栓	2015-06-29	否	-9999	4.94	88	136	175
宁尚武	2015-05-15	2015-08-25	男	79	>=65	12	59	101	54	是	是	是	59	是	6时0分	是 血浆	20	2015-05-20		左侧肌间	A	163	1.63	61	22.9591	否	否	白内障手术		否	是	否	IIB	pT3N0	消化道	食管癌	高分化鳞癌	G1	17	17	2015-05-15	2015-06-01	2015-05-20	是	12	6.6	70	141	265
段安梅	2015-06-30	2015-07-22	女	56	<65	11	7	22	5	是	是	是	7	是	第一次手术7时10分，第二次手术7时0分	是 血浆、RBC	13	2015-07-09首次，07-14再次手术	PE	双侧肌间	O	158	1.58	61	24.4352	否	否	2015-03-15腹膜后肿物切除，输血过敏性休克		否	否	否	良性		腹膜后	腹腔炎性肌纤维母细胞瘤术后复发		良性	22	22	2015-06-30	2015-07-22	2015-07-09首次，07-14再次手术	是	8	4.46	67	115	223
张日震	2015-07-30	2015-08-13	男	70	>=65	11	11	28	8	是	是	是	11	否	未手术	是 RBC	15	未手术		无	B	168	1.68	69	24.4473	否	是	高血压 COPD		否	是	否	IV	IV期	消化道	胃癌 多发肝转移	中分化腺癌	G2	-9999	-9999	2015-07-30	未见血栓	未手术	否	-9999	7.27	65	65	127
綦增祥	2015-07-23	2015-08-14	男	61	<65	13	6	22	1	是	否	是	6	是	3时0分	否	8	2015-08-04		无	B	165	1.65	56.5	20.753	是	是	高血压 糖尿病 冠心病		是	是	是	I-II	I-II期	胰腺	胰腺癌	中分化腺癌	G2	-9999	-9999	2015-07-23	未见血栓	2015-08-04	否	-9999	6.53	113	147	184
樊永强	2015-08-07	2015-08-21	男	64	<65	8	3	14	1	是	否	是	3	否	1时3分	是 血浆	7	2015-08-11		右侧肌间	B	174	1.74	61	20.148	否	是	高血压		否	否	否	IIIB	pT4aN1a	消化道	横结肠癌	中分化腺癌	G2	5	5	2015-08-07	2015-08-12	2015-08-11	是	1	6.25	69	90	442
孙跃全	2015-08-20	2015-09-21	男	54	<65	13	14	32	1	是	否	是	14	是	5时31分	否	11	2015-08-26	PE	双侧肌间	A	170	1.7	77	26.6436	否	否	阑尾炎术后		否	否	是	IB-IIA	pT2N0M0	消化道	食管癌	高分化鳞癌	G1	12	12	2015-08-20	2015-09-01	2015-08-26	是	6	5.37	98	160	223
田庆云	2015-10-15	2015-11-04	男	70	>=65	13	6	19	1	是	否	是	6	是	4时10分	是 血浆	11	2015-10-21		无	O	170	1.7	80	27.6817	否	是	高血压 脑梗 阿司匹林 辛伐他汀		是	是	否	IA	ypT1bN0	肺	右肺鳞癌	中分化鳞癌	G2	-9999	-9999	2015-10-15	未见血栓	2015-10-21	否	-9999	9.18	108	145	140
刘静文	2015-10-16	2015-11-27	女	71	>=65	11	14	42	9	是	是	是	14	是	4时55分	否	24	2015-10-20		无	A	153	1.53	41	17.5146	否	是	高血压 左侧脑梗		是	否	否	I	ypT0N1	消化道	胃癌	中分化腺癌，化疗后未见癌残留	G2	18	18	2015-10-16	2015-11-03	2015-10-20	是	14	4.45	74	142	245
马志平	2015-11-23	2015-12-21	男	71	>=65	12	4	28	1	是	否	是	4	是	4时01分	是 血浆、RBC	17	2015-12-10		左胫后	O	168	1.68	68	24.093	是	是	高血压 糖尿病		否	否	否	IV	ypT3N1 IV期	消化道	乙状结肠癌 肝转移	中分化腺癌	G2	21	21	2015-11-23	2015-12-14	2015-12-10	是	4	19.63	71	143	494
王玉起	2015-12-16	2016-01-15	男	74	>=65	13	9	30	4	是	是	是	9	是	5时39分	否	17	2015-12-21		无	O	188	1.88	75	21.22	否	是	高血压 肺癌术后		否	否	否	IIIA	pT3N1	消化道	食管癌	高中分化鳞癌	G1-2	-9999	-9999	2015-12-16	未见血栓	2015-12-21	否	-9999	7.23	103	148	177
赵聚	2015-12-04	2016-01-04	男	55	<65	11	4	30	1	是	是	是	4	是	第一次手术3时58分，第二次手术3时0分	是 血浆、RBC	8	2015/12/08首次手术，12-19开腹止血		左侧股静脉	AB	162	1.62	56	21.3382	否	否	无特殊		否	是	否	IA	pT1bN0M0	消化道	胃食管结合部癌	中分化腺癌	G2	18	18	2015-12-04	2015-12-22	2015/12/08首次手术，12-19开腹止血	是	3	9.67	46	156	190
李京会	2016-01-15	2016-02-03	女	49	<65	12	9	19	1	是	否	是	9	是	2时41分	是 血浆、RBC	9	2016-01-18		无	A	158	1.58	51	20.4294	否	否	无特殊		否	否	否	IV	IV期	妇科	卵巢癌 多发转移	粘液性癌	G2	-9999	-9999	2016-01-15	未见血栓	2016-01-18	否	-9999	4.78	67	74	265
朱新魁	2016-01-23	2016-02-14	男	65	>=65	11	11	22	9	是	是	是	11	是	2时30分	否	17	2016-01-18		无	未查	172	1.72	80	27.0416	否	否	肺癌 COPD		否	是	否	IV	IV期	消化道	回盲部癌 肝转移	无病理	G3	2	2	2016-01-23	2016-01-25	2016-01-18	是	7	6.82	79	103	240
李德福	2019-11-26	2020-01-03	男	71	>=65	16	5	38	1	是	否	是	5	是	3时58分	是 血浆、RBC	7	2019-12-02		左侧肌间	B	171	1.71	62	21.2031	否	否	术前血栓	是	否	否	否	IB	pT2N0	消化道	胃癌	中低分化腺癌	G2-3	1	1	2019-11-26	2019-11-27术前就有	2019-12-02	是	0	5.91	70	57	357
姜守洪	2019-11-19	2019-12-11	男	79	>=65	12	16	22	10	是	是	是	16	是	第一次手术2时30分，第二次手术2时10分	是 血浆	37	2019-11-20，11-25二次手术		双侧肌间	B	163	1.63	60	22.5827	否	否	无特殊		否	是	是	IIA	pT3N0	消化道	胃癌	中低分化腺癌	G2-3	10	10	2019-11-19	2019-11-29	2019-11-20，11-25二次手术	是	4	10.26	64	167	271
黄青叶	2019-11-04	2019-11-25	女	52	<65	8	1	21	1	是	否	否	5	是	第一次手术0时50分，第二次手术0时32分	否	2	2019/11/06第一次手术，11-13二次手术	PE	左侧肱静脉，双下肢未见	A	157.5	1.575	76.5	30.839	否	否	甲亢		否	否	否	IIIA	pT2N1a	乳腺	乳腺癌	浸润性导管癌,I级，低级别导管原位癌	G3	16	16	2019-11-04	2019-11-20	2019-11-13	是	7	5.77	132	145	209
纪洪武	2019-11-25	2020-01-21	男	62	<65	11	5	57	3	是	是	是	5	是	第一次手术2时21分，第二次手术3时19分	是 血浆、RBC	21	2019/11/28第一次手术，12-18二次手术		无	A	178	1.78	60	18.937	否	否	无特殊		否	是	是	IA	pT1aN0	消化道	胃癌	高中分化腺癌	G1-2	-9999	-9999	2019-11-25	无血栓	2019-11-28	否	-9999	4.47	68	126	145
吴孝斌	2019-12-16	2020-01-15	男	65	>=65	7	3	30	1	是	否	是	3	是	6时10分	是 血浆	12	2019-12-24	PE	双侧肌间	O	165	1.65	67	24.6097	否	是	高血压		否	是	是	IIIA	高危 3a	消化道	十二指肠间质瘤		G3	9	9	2019-12-16	2019-12-25	2019-12-24	是	1	5.17	77	138	198
夏莹	2019-12-20	2020-01-14	女	48	<65	11	6	25	2	是	是	是	6	是	12时3分	是 血浆、PRBC	10	2019-12-24		无	B	163	1.63	52	19.5717	否	否	无特殊		否	是	是	IV	IV期	消化道	结肠癌	中分化腺癌	G2	-9999	-9999	2019-12-20	未见血栓	2019-12-24	否	-9999	2.88	62	116	91
任素珍	2019-12-11	2020-01-14	女	71	>=65	7	3	33	1	是	否	是	3	是	4时6分	是 血浆、RBC	12	2019-12-25		双侧肌间	AB	154	1.54	66	27.8293	是	是	高血压 糖尿病		否	否	否	IIA	pT3N0	胰腺	胰腺癌	高分化腺癌	G1	15	15	2019-12-11	2019-12-26	2019-12-25	是	1	6.67	77	127	132
杨少宇	2019-12-25	2020-01-08	女	47	<65	9	2	14	1	是	否	是	2	是	2时55分	否	4	2019-12-27	PE	左侧胫前	O	159	1.59	70	27.6888	是	是	高血压 糖尿病		否	否	否	IIIB	pT3N1b	消化道	乙状结肠癌	中分化腺癌	G2	6	6	2019-12-25	2019-12-31	2019-12-27	是	4	7.5	92	117	212
刘荣金	2020-01-03	2020-01-21	男	56	<65	14	7	18	6	是	是	是	7	是	3时4分	是 血浆	25	2020-01-08		无	O	158	1.58	70	28.0404	否	是	高血压		否	是	否	I	pT1a	肝胆	原发性肝癌	中分化肝内胆管细胞癌	G2	-9999	-9999	2020-01-03	未见血栓	2020-01-08	否	-9999	8.67	103	157	270
高丛驰	2020-01-02	2020-01-17	男	65	>=65	9	8	15	0	否	否	是	8	否	0时35分	否	19	2020-01-06介入栓塞治疗		无	O	181	1.81	77	23.5036	是	否	糖尿病		否	是	否	IV	IV期	消化道	直肠神经内分泌瘤 肝转移		G3	-9999	-9999	2020-01-02	未见血栓	2020-01-06介入栓塞治疗	否	-9999	6.17	69	134	149
张瑞	2020-01-09	2020-01-19	男	66	>=65	14	3	10	1	是	否	是	3	是	3时30分	否	7	2020-01-11		左侧肌间	AB	174	1.74	65	21.4692	否	否	术前血栓	是	否	否	是	IIIA	ypT3N1M0	消化道	食管癌	低分化鳞癌	G3	1	1	2020-01-09	术前血栓01-10	2020-01-11	是	0	4.18	125	138	312
王秀华	2020-05-06	2020-05-25	女	55	<65	10	3	19	1	是	是	是	3	是	9时10分	是 血浆、RBC	9	2020-05-10		右髂外静脉段至腘静脉，右胫后静脉及肌间	B	160	1.6	61	23.8281	否	否	无特殊		否	否	否	IV	IV期	妇科	宫颈鳞癌	中分化鳞癌	G2	5	5	2020-05-06	2020-05-11	2020-05-10	是	1	8.31	73	132	280
贾香枝	2020-05-14	2020-06-01	女	74	>=65	7	9	18	1	是	否	否	9	是	2时3分	否	13	2020-05-20		无	A	157	1.57	43	17.4449	是	是	高血压 糖尿病		否	否	否	IV	IV期	妇科	卵巢癌		G3	-9999	-9999	2020-05-14	未见血栓	2020-05-20	否	-9999	9.15	73	109	513
敖登	2020-05-18	2020-06-03	女	71	>=65	15	4	15	1	是	是	是	4	是	6时10分	是 RBC	21	2020-05-21		双侧肌间	O	156	1.56	72	29.5858	否	是	高血压 术前血栓	是	否	否	否	IIIB	T4N3a IIIb	消化道	贲门癌	中低分化腺癌	G2-3	0	1	2020-05-18	术前血栓05-18	2020-05-21	是	0	7.38	80	84	232
环玲	2020-05-27	2020-06-28	女	66	>=65	12	13	32	6	是	是	是	13	是	2时45分	是 血浆、RBC	31	2020-05-28		双侧肌间	O	159	1.59	80	31.6443	否	是	高血压		否	否	否	IVA	pT3N0M1 IVA期	消化道	结肠癌	中分化腺癌	G2	5	5	2020-05-27	2020-06-01	2020-05-28	是	3	7.84	66	79	428
李春祥	2020-05-18	2020-06-05	男	74	>=65	9	1	18	1	是	否	是	1	是	3时6分	否	10	2020-05-26		右侧腘	A	167	1.67	73	26.1752	否	是	高血压 脑梗		是	是	是	IV	pT3N3aM1 IV期	消化道	胃癌	中低分化腺癌	G2-3	9	9	2020-05-18	2020-05-27	2020-05-26	是	1	4.9	120	122	157
顾善章	2019-12-05	2019-12-30	男	66	>=65	7	3	25	1	是	否	是	3	是	8时5分	是 血浆、RBC、PLT	12	2019-12-11		无	O	165	1.65	73	26.8136	否	否	无特殊		否	是	否	I	I期	消化道	胃癌	中低分化腺癌	G2-3	-9999	-9999	2019-12-05	未见血栓	2019-12-11	否	-9999	4.87	76	125	124
色云龙	2020-06-11	2020-10-15	男	51	<65	11	10	125	1	是	是	是	7	是	第一次手术10时43分，第二次手术4时45分，第三次手术4时14分，第四次手术4时48分	是 血浆、RBC、PLT	8	2020/6/16，6-18，6-28，9-27		下腔V，双侧肌间	B	176	1.76	64	20.6612	否	否	无特殊		否	否	否	I-II		腹膜后	腹膜后肿物	高分化脂肪肉瘤	G1	7	7	2020-06-11	2020-06-18	2020-06-16	是	2	2.47	55	124	243
王焕敖	2020-06-02	2020-08-10	男	72	>=65	11	8	69	1	是	是	是	6	是	2时40分	否	20	2020-06-17		双侧肌间	A	169	1.69	76	26.6097	是	是	脑梗 房颤 糖尿病 慢性肾功能不全 冠心病 高血压		是	是	是	IIIA	pT3N2	消化道	胃癌	低分化腺癌	G3	20	20	2020-06-02	2020-06-22	2020-06-17	是	5	4.92	78	98	223
魏贵中	2020-06-05	2020-07-13	男	58	<65	11	33	38	13	是	是	是	33	是	第一次手术9时21分，第二次手术2时45分	是 血浆、RBC、PLT、自体血	21	2020/6/9，6-10		右侧腓及肌间	O	166	1.66	67	24.3141	否	是	高血压		否	是	否	IIB	pT2N1	胰腺	胰腺癌	高分化腺癌	G1	10	10	2020-06-05	2020-06-15	2020-06-09	是	6	6.37	67	152	192
王志元	2020-06-23	2020-07-10	男	90	>=65	11	4	17	1	是	是	是	4	是	2时26分	否	13	2020-06-28		右侧肌间	B	170	1.7	63	21.7993	是	是	高血压、冠心病		是	否	否	IIIB	pT3N1a	消化道	直肠癌	中低分化腺癌	G2-3	7	7	2020-06-23	2020-06-30	2020-06-28	是	2	7.17	85	114	204
王连成	2020-06-12	2020-07-20	男	63	<65	11	6	38	1	是	否	是	6	是	第一次手术4时0分，第二次手术2时32分	否	16	2020/6/28，6-30		无	B	170	1.7	87	30.1038	是	是	高血压 糖尿病		否	是	否	I-II	ypT2N0	肝胆	肝内胆管细胞癌	中低分化腺癌	G2-3	-9999	-9999	2020-06-12	未见血栓	2020-06-28	否	-9999	6.4	61	141	139
宋琳琳	2020-04-17	2020-07-04	女	86	>=65	11	10	78	10	是	是	是	10	否	未手术	否	25	未手术		无	A	163	1.63	42	15.8079	否	是	高血压 结肠癌术后 睡眠呼吸暂停 慢性肝炎		否	否	否	IV	cT2N0M1a	肺	肺腺癌	腺癌	G3	-9999	-9999	2020-04-17	未见血栓	未手术	否	-9999	3.8	78	133	133
李国俊	2020-06-12	2020-07-06	女	59	<65	7	2	24	2	是	是	否	2	否	未手术	否	16	未手术		无	A	162	1.62	51.5	19.6235	否	否	下肢血栓史，利伐沙班，速碧林	是	否	否	否	IVB	IVB	妇科	卵巢癌 多发转移	高级别浆液性	G3	-9999	-9999	2020-06-12	未见血栓	未手术	否	-9999	6.7	68	93	313
杨庆江	2020-06-24	2020-07-27	男	65	>=65	7	3	33	1	是	是	是	3	是	2时35分	是 RBC	17	2020-06-25		双侧肌间	B	170	1.7	66	22.8374	否	否	无特殊		否	是	是	IV	IV	消化道	直乙交界癌	中分化	G2	4	4	2020-06-24	2020-06-28	2020-06-25	是	3	1.62	65	92	105
王凤芝	2020-05-20	2020-08-12	女	65	>=65	11	2	83	1	是	否	是	2	是	3时12分	是 血浆、RBC	11	2020-07-14		左侧肌间	A	153	1.53	50	21.3593	否	是	高血压 脑梗 术前血栓	是	是	否	否	IB	pT2N0M0	消化道	胃腺癌	浸润性腺癌	G1	23	23	2020-05-20	2020-06-12	2020-07-14	是	0	7.56	64	110	74
阚久旺	2020-07-08	2020-07-22	男	86	>=65	14	5	14	1	是	是	是	5	否	0时32分	否	20	2020-07-09	PE	双侧腓	B	157	1.57	58	23.5304	否	否	房颤 起搏器术后		否	是	否	良性	良性	消化道	小肠溃疡穿孔	良性	良性	6	6	2020-07-08	2020-07-14	2020-07-09	是	5	11.07	91	124	336
冯美夫	2020-07-10	2020-08-19	男	64	<65	12	21	40	1	是	是	是	21	是	5时59分	否	14	2020-07-13		无	B	165	1.65	65	23.8751	否	否	房颤 冠心病		否	否	否	II-III		淋巴瘤	B细胞淋巴瘤	滤泡性淋巴瘤	G2	-9999	-9999	2020-07-10	未见血栓	2020-07-13	否	-9999	13.7	82	128	257
张淑琴	2020-07-20	2020-07-31	女	76	>=65	8	3	11	1	是	是	是	3	是	3时44分	是 血浆、RBC	19	2020-07-21		双侧肌间	A	163	1.63	62	23.3355	是	否	糖尿病		否	否	否	IIA	pT3N0	消化道	回盲部癌 肝转移	中分化腺癌	G2	3	3	2020-07-20	2020-07-23	2020-07-21	是	2	27.51	67	109	395
初长海	2020-07-23	2020-08-08	男	66	>=65	12	11	16	10	是	是	是	11	否	未手术	否	24	未手术	PE	双侧肌间	O	174	1.74	70	23.1206	否	否	无特殊		否	是	否	IIIA	cT3N1M0	肺	肺鳞癌	低分化鳞癌	G3	5	5	2020-07-23	2020-07-28	未手术	是	-9999	4.64	67	110	313
苏道龙	2020-07-20	2020-08-20	男	70	>=65	11	17	31	11	是	是	是	17	是	1时55分	否	28	2020-07-27		双侧肌间	O	173	1.73	56	18.7109	是	否	糖尿病		否	是	否	IIa	pT3N0	肝胆	原发性肝癌	原发性肝癌	G2	10	10	2020-07-20	2020-07-30	2020-07-27	是	3	5.42	81	146	153
朱小平	2020-07-28	2020-08-19	男	60	<65	7	2	22	1	是	是	是	2	否	未手术	否	18	未手术		无	A	166	1.66	46	16.6933	否	是	高血压 冠心病 脑梗		是	是	是	IV	IV	消化道	食管癌	低分化鳞癌	G3	-9999	-9999	2020-07-28	未见血栓	未手术	否	-9999	7.64	66	84	213
李淑华	2020-07-29	2020-09-07	女	52	<65	7	2	39	1	是	是	是	2	是	11时50分	是 血浆、RBC、PLT	12	2020-08-04		右侧股总至腘	O	168	1.68	60	21.2585	否	否	无特殊		否	否	否	IV	IV	腹膜后	盆腔平滑肌肉瘤		G3	7	7	2020-07-29	2020-08-05	2020-08-04	是	1	6.94	72	80	184
杜建民	2020-07-27	2020-08-17	男	50	<65	12	5	21	1	是	否	是	5	是	7时30分	是 血浆、RBC	7	2020-07-31		左侧腓、肌间	A	174	1.74	69	22.7903	否	是	高血压 脑梗		是	是	是	IV	IV	消化道	胃肠道间质瘤 多处转移		G3	7	7	2020-07-27	2020-08-03	2020-07-31	是	3	4.89	65	76	278
靳永贵	2020-08-13	2020-08-15	男	62	<65	14	4	12	3	是	是	是	4	是	2时35分	否	10	2020-08-17	PE	左侧腓、双侧肌间	A	159	1.59	69	27.2932	否	否	OSAHS		否	否	是	I	pT1bN0	肺	肺腺癌	腺癌，腺泡状附壁生长	G1	5	5	2020-08-13	2020-08-18	2020-08-17	是	1	6.54	111	155	253
孙珏	2020-08-12	2020-08-25	男	83	>=65	8	2	13	1	是	是	是	2	是	3时51分	是 RBC	20	2020-08-17		双侧肌间	B	174	1.74	60	19.8177	否	否	冠心病 PCI术后		是	否	否	IIIB	pT3N1b	消化道	结肠腺癌	中分化腺癌	G2	7	7	2020-08-12	2020-08-19	2020-08-17	是	2	8.14	63	94	307
杨宝云	2020-08-10	2020-09-02	男	67	>=65	11	6	23	2	是	是	是	6	是	第一次手术1时3分，第二次手术42分，第三次手术44分	是 血浆、RBC、PLT	14	2020/8/14第一次手术，8-21二次、三次手术		无	O	176	1.76	52	16.7872	否	否	无特殊		否	是	否	IV	IV	消化道	胃癌	低分化腺癌，印戒细胞癌	G3	-9999	-9999	2020-08-10	未见血栓	2020-08-21	否	-9999	5.63	45	106	93
张艳芹	2020-12-16	2021-01-08	女	45	<65	11	4	23	1	是	是	是	4	是	第一次手术2时44分，第二次手术3时40分	是 血浆、RBC、PLT	17	2020/12/22第一次手术，12-23二次手术		无	A	158	1.58	53	21.2306	否	是	高血压		否	否	否	良性		妇科	盆腔囊性成熟型畸胎瘤		良性	-9999	-9999	2020-12-16	未见血栓	2020-12-22	否	-9999	13.84	55	104	167
王国柱	2020-12-09	2020-12-21	男	65	>=65	11	6	12	5	是	是	是	6	否	未手术	否	24	未手术		双侧肌间	A	163	1.63	68	25.5937	否	否	矽肺		否	是	否	II-III	T2NXM0	肺	右肺小细胞肺癌	小细胞肺癌	G3	2	2	2020-12-09	2020-12-11	未手术	是	-9999	7.53	75	80	112
赵守耀	2020-11-25	2020-12-09	男	80	>=65	11	7	14	1	是	是	是	7	是	3时30分	否	23	2020-11-30		右侧肌间	A	180	1.8	60	18.5185	否	否	无特殊		否	是	否	IA	pT1bN0	消化道	胃癌	中低分化腺癌	G2-3	7	7	2020-11-25	2020-12-02	2020-11-30	是	2	4.96	78	89	91
郭大伟	2020-12-01	2020-12-29	男	42	<65	11	4	28	1	是	是	是	4	是	9时35分	是 血浆、RBC	6	2020-12-03		无	O	172	1.72	66	22.3094	否	是	高血压，乙肝		否	是	否	IV	ypT4aN1	肝胆	原发性肝癌	原发性肝癌	G3	-9999	-9999	2020-12-01	未见血栓	2020-12-03	否	-9999	3.18	70	140	147
刘保林	2020-12-02	2021-01-14	男	75	>=65	11	27	43	1	是	否	是	27	是	2时37分	是 血浆、RBC	10	2020-12-03		双侧肌间	A	172	1.72	60	20.2812	否	是	高血压，冠心病		是	是	是	IIA	pT3N0	消化道	结肠癌	中分化腺癌	G2	10	10	2020-12-02	2020-12-12	2020-12-03	是	9	8.35	61	97	103
李建青	2020-10-12	2020-12-20	男	58	<65	11	4	69	1	是	是	是	4	是	第一次手术5时31分，第二次手术3时6分	是 血浆	11	2020/10/21，11-27二次手术		双侧腘及肌间	O	170	1.7	70	24.2215	否	否	无特殊		否	否	否	IIB	pT2bN1	肝胆	胆总管下段癌	中分化腺癌	G2	50	50	2020-10-12	2020-12-01	2020-11-27	是	4	5.36	80	144	171
刘巍	2020-11-04	2020-12-25	男	66	>=65	7	4	51	1	是	是	是	3	是	第一次手术3时0分，第二次手术2时40分	是 血浆	10	2020/11/6第一次手术，11-19二次手术		无	A	176	1.76	77	24.858	否	否	冠心病		是	是	否	Ia	pT1b	消化道	胃癌	粘液腺癌，高中分化管状腺癌	G1-2	-9999	-9999	2020-11-04	未见血栓	2020-11-06	否	-9999	6.25	81	137	168
张志华	2020-11-06	2021-01-13	男	65	>=65	11	11	68	8	是	是	是	11	是	5时49分	是 RBC	30	2020-11-09		双侧肌间	A	170	1.7	81	28.0277	否	否	无特殊		否	是	是	Ia	ypT1bN0	消化道	食管鳞癌	中分化鳞癌	G2	10	10	2020-11-06	2020-11-16	2020-11-09	是	7	5.86	74	141	215
马卫华	2020-10-13	2020-11-03	男	45	<65	9	5	20	1	是	否	是	3	是	1时50分	否	23	2020-10-15		无	B	168	1.68	80	28.3447	否	否	无特殊		否	是	是	IIIB	ypT3N1b	消化道	直肠癌	低分化腺癌	G3	-9999	-9999	2020-10-13	未见血栓	2020-10-15	否	-9999	5.41	104	173	156
颜士林	2020-09-03	2020-10-14	男	52	<65	12	5	42	1	是	是	是	35	是	12时56分	是 血浆、RBC、PLT	12	2020-09-17		双侧肌间，右侧腓	A	170	1.7	65	22.4913	否	否	无特殊		否	是	是	IV		腹膜后	腹膜后脂肪肉瘤	去分化脂肪肉瘤	G3	18	18	2020-09-03	2020-09-21	2020-09-17	是	4	5.91	58	119	309
宋士英	2020-09-04	2020-10-12	男	78	>=65	11	6	39	3	是	是	是	6	是	第一次手术7时24分，第二次手术3时31分	是 血浆、RBC	11	2020/9/14第一次手术，9-18二次手术		左侧腋静脉（水肿）	B	159	1.59	58.5	23.1399	否	否	无特殊		否	是	是	IV		消化道	乙状结肠癌	中分化腺癌	G2	21	21	2020-09-04	2020-09-25	2020-09-18	是	7	5.92	81	110	215
周万发	2020-10-23	2021-01-04	男	55	<65	11	18	82	18	是	是	是	18	否	未手术	是 血浆、RBC	30	未手术		左侧肌间	B	172	1.72	45	15.2109	否	否	无特殊		否	是	否	IV	pT3N3M1	消化道	胃癌	中低分化腺癌	G2-3	2	2	2020-10-23	2020-12-25	未手术	是	-9999	6.84	76	108	118
俞英	2020-09-08	2020-10-15	男	64	<65	8	2	37	1	是	否	是	1	是	12时5分	是 血浆、RBC、自体血	8	2020-09-24		无	A	168	1.68	66	23.3844	是	否	糖尿病		否	是	否	IV	IV	消化道	乙状结肠癌	中分化腺癌	G2	-9999	-9999	2020-09-08	未见血栓	2020-09-24	否	-9999	6.55	77	115	267
张以英	2020-09-29	2020-10-12	男	79	>=65	8	13	13	10	是	是	否	13	否	未手术	否	29	未手术	PE	无	O	168	1.68	77	27.2817	否	是	高血压		否	是	是	IVB	cT1cN3M1c	肺	肺腺癌	低分化腺癌	G3	-9999	-9999	2020-09-29	未见血栓	未手术	否	-9999	9.39	108	142	183
苏光辉	2020-09-17	2020-10-16	男	65	>=65	11	10	29	8	是	是	是	10	是	6时20分	否	23	2020-09-21		双侧肌间	A	172	1.72	70	23.6614	否	是	高血压		否	是	是	IIIB	ypT1bN2	消化道	食管鳞癌	低分化鳞癌	G3	8	8	2020-09-17	2020-09-25	2020-09-21	是	4	5.25	69	130	213
胡爱娥	2020-09-08	2020-09-25	女	67	>=65	11	9	17	5	是	是	是	9	是	2时0分	否	14	2020-09-11		无	A	156	1.56	53	21.7784	否	是	高血压，直肠癌术后		否	否	否	I	pT1bN0	肺	右肺癌	腺癌，腺泡状附壁生长	G1	-9999	-9999	2020-09-08	未见血栓	2020-09-11	否	-9999	5.68	103	137	174
施洪冰	2020-08-17	2020-09-04	男	63	<65	12	6	17	1	是	否	是	6	是	7时53分	是 血浆、RBC	11	2020-08-19		无	A	173	1.73	70	23.3887	否	是	高血压 冠心病		是	是	是	IIB	ypT3N0	消化道	食管癌	高中分化鳞癌	G1-2	-9999	-9999	2020-08-17	未见血栓	2020-08-19	否	-9999	9.64	74	92	358
高春艳	2021-12-31	2021-03-04	女	57	<65	11	63	63	51	是	是	是	63	否	未手术	是 血浆、RBC、PLT	25	未手术		左侧肌间	O	155	1.55	50	20.8117	否	是	高血压 乙肝		否	否	否	III	III	妇科	卵巢癌	高级别浆液性癌	G3	29	29	2021-12-31	2020-01-29	未手术	是	-9999	4.78	36	102	198
肖松江	2021-04-07	2021-05-06	男	62	<65	11	10	29	9	是	是	是	10	否	0时35分	是 血浆、PLT	39	介入手术		无	A	170	1.7	67	23.1834	否	否	乙肝病史		否	是	是	II	B期	肝胆	原发性肝癌	原发性肝癌	G2	-9999	-9999	2021-04-07	未见血栓	2021-04-09tace	否	-9999	6.8	74	145	139
胡廷华	2021-03-23	2021-05-14	男	63	<65	11	22	52	18	是	是	是	22	否	未手术	是 血浆	25	未手术		左胫后、肌间	AB	168	1.68	80	28.3447	是	是	乙肝，高血压，糖尿病		否	是	是	IV	D期	肝胆	原发性肝癌	原发性肝癌	G3	20	20	2021-03-23	2021-04-12	未手术	是	-9999	6.67	80	143	32
李富昌	2020-12-21	2021-08-03	男	66	>=65	11	130	225	52	是	是	是	130	是	4时35分	是 血浆、RBC、PLT	21	2020-12-23		右腓，双侧肌间	O	175	1.75	60	19.5918	否	是	高血压		否	是	否	I	ypT0N0	消化道	食管癌	低分化鳞癌	G3	8	8	2020-12-21	2020-12-29	2020-12-23	是	6	8.19	60	133	158
赵国敏	2021-04-01	2021-04-21	女	67	>=65	7	2	20	1	是	否	是	2	是	5时2分	是 血浆、RBC	9	2021-04-07	PE	右肌间	O	157	1.57	58	23.5304	否	是	高血压		否	否	否	III	III	妇科	卵巢癌	高级别浆液性癌	G3	10	10	2021-04-01	2021-04-11	2021-04-07	是	4	3.75	73	98	94
刘振和	2021-03-10	2021-03-22	男	36	<65	12	10	12	10	是	是	是	10	是	第一次手术2时54分，第二次手术1时32分	是 血浆、RBC	24	2021/3/11，12凌晨大出血二次手术		双侧肌间	B	174	1.74	112	36.993	否	是	高血压		否	是	否	II	pT2N0	其它	胸腺癌	B3型	G2	6	6	2021-03-10	2021-03-16	2021-03-11	是	5	5.93	66	158	324
尹晓娟	2021-03-05	2021-04-23	女	62	<65	7	1	48	1	是	是	是	1	是	第一次手术9时15分，第二次手术3时0分	是 血浆、RBC、PLT	14	2021-03-12		左肌间	B	162	1.62	49	18.6709	否	否	口服安罗替尼后高血压，停药后恢复正常		否	否	否	III-IV		腹膜后	腹膜后脂肪肉瘤	去分化脂肪肉瘤	G3	10	10	2021-03-05	2021-03-15	2021-03-12	是	3	5.49	79	129	215
王祥云	2021-03-03	2021-03-17	男	27	<65	11	5	14	1	是	否	是	5	是	6时50分	是 血浆、RBC、PLT	3	2021-03-05		无	B	173	1.73	74	24.7252	否	否	无特殊		否	否	否	I-II		腹膜后	腹膜后肿物	高分化平滑肌肉瘤	G1	-9999	-9999	2021-03-03	未见血栓	2021-03-05	否	-9999	5.12	72	158	220
赵志山	2021-02-24	2021-03-17	男	61	<65	11	5	21	4	是	是	是	5	是	5时28分	否	16	2021-02-26		无	O	165	1.65	59	21.6713	否	否	无特殊		否	是	是	IIIA-B	ypT3N1	消化道	食管癌	中分化鳞癌	G2	-9999	-9999	2021-02-24	未见血栓	2021-02-26	否	-9999	3.65	77	113	157
张建立	2021-02-18	2021-04-14	男	62	<65	12	11	55	9	是	是	是	11	是	8时50分	是 血浆、RBC	10	2021-02-19	PE	左侧股浅及股深、肌间	O	165	1.65	47	17.2635	否	是	高血压		否	是	是	I	ypTisN0	消化道	食管癌	鳞癌	G1	35	35	2021-02-18	2021-03-25	2021-02-19	是	36	6.75	71	130	263
李保发	2021-02-06	2021-04-13	男	60	<65	12	12	66	6	是	是	是	12	是	5时20分	是 血浆、RBC、PLT	14	2021-02-07		双侧肌间	A	168	1.68	59	20.9042	否	否	无特殊		否	是	是	IV	cT3N2bM1	消化道	直肠癌	中分化腺癌	G2	3	3	2021-02-06	2021-02-09	2021-02-07	是	2	2.37	67	135	390
李云天	2021-01-07	2021-03-17	男	20	<65	11	17	68	2	是	是	是	17	是	第一次手术13时45分，第二次手术4时10分	是 血浆、RBC	6	2021/1/14第一次手术，2-5二次手术		无	A	174	1.74	74	24.4418	否	否	无特殊		否	否	否	II-III		腹膜后	腹膜后软组织肿瘤	小圆细胞肿瘤	G3	-9999	-9999	2021-01-07	未见血栓	2021-01-14	否	-9999	6.23	75	135	169
曹铁筠	2021-01-27	2021-03-04	女	62	<65	8	3	35	1	是	是	是	3	是	第一次手术12时2分，第二次手术2时59分	是 血浆、RBC、PLT	4	2021/2/2第一次手术，2-9二次手术		无	A	161	1.61	57.5	22.1828	否	否	宫颈癌术后		否	否	否	II-III		腹膜后	腹膜后肿物多次复发	高级别肉瘤	G3	-9999	-9999	2021-01-27	未见血栓	2021-02-02	否	-9999	5.68	62	77	256
刘军华	2021-01-11	2021-02-06	女	51	<65	12	10	26	8	是	是	是	10	是	第一次手术2时50分，第二次手术2时0分，第三次手术4时15分	是 血浆、RBC、PLT	1	2021-01-15		无	B	160	1.6	60	23.4375	否	否	无特殊		否	否	否	IV	IV	消化道	结肠癌	中低分化腺癌	G2-3	-9999	-9999	2021-01-11	未见血栓	2021-01-15	否	-9999	3.23	59	126	254
李春梅	2021-01-04	2021-01-18	女	65	>=65	13	4	14	1	是	否	是	4	是	1时40分	否	7	2021-01-06	PE	右肌间	B	157	1.57	59	23.9361	否	否	结肠癌术后		否	否	否	I	pT1aNO	肺	肺癌	中分化腺癌	G2	4	4	2021-01-04	2021-01-08	2021-01-06	是	2	5.74	100	139	220
朱子训	2020-12-27	2021-01-27	男	70	>=65	12	12	31	11	是	是	是	12	是	2时57分	是 血浆	7	2020-12-27		左肌间	O	162	1.62	61	23.2434	否	否	无特殊		否	否	否	IV	cT3N+M1	消化道	直肠癌	中低分化腺癌	G2-3	3	3	2020-12-27	2020-12-30	2020-12-27	是	3	1.59	67	160	331
瓮昌武	2020-12-01	2021-01-25	男	75	>=65	11	53	55	28	是	是	是	53	是	第一次手术3时20分，第二次手术2时36分，第三次手术2时55分	是 血浆、RBC、PLT	10	2020/12/3第一次手术，12-7及12-9二次、三次手术		无	B	166	1.66	57	20.6852	否	是	高血压，心律失常，腹主动脉瘤支架术后		否	是	是	III	pT4aN2bM0	消化道	结肠肝曲癌	印戒细胞癌	G3	-9999	-9999	2020-12-01	未见血栓	2020-12-03	否	-9999	8.61	60	115	214
季根柱	2021-04-19	2021-05-28	男	60	<65	11	7	39	1	是	是	是	6	否	未手术	是 血浆、RBC、PLT	7	未手术		无	B	170	1.7	62.2	21.5225	否	否	陈旧脑梗		是	是	是	III	cT3N2M0	消化道	食管鳞癌	中分化鳞癌	G2	-9999	-9999	2021-04-19	未见血栓	未手术	否	-9999	8.22	61	73	94
宋万桂	2021-04-16	2021-05-24	男	58	<65	11	8	38	5	是	是	是	8	是	6时49分	是 血浆、RBC	9	2021-04-22		双侧肌间	B	160	1.6	70	27.3437	否	是	冠心病，高血压		是	否	否	IV	IV	消化道	结肠癌肝转移	中分化腺癌	G2	7	7	2021-04-16	2021-04-23	2021-04-22	是	1	5.78	73	137	141
石俊宽	2021-04-14	2021-05-28	男	67	>=65	14	8	44	1	是	是	是	8	是	第一次手术3时21分，第二次手术3时9分	是 血浆	16	2021-4-16，4-28		双侧肌间	A	178	1.78	70	22.0932	是	否	原发性血小板增多症		否	是	是	Ia	pT1bN0	消化道	胃角癌	中低分化腺癌	G2-3	15	15	2021-04-14	2021-04-29	2021-04-28	是	1	5.97	97	137	730
刘锡祥	2021-04-13	2021-05-18	男	56	<65	7	3	35	1	是	是	是	3	是	14时29分	是 血浆、RBC	5	2021-04-27		无	A	178	1.78	70	22.0932	否	否	无特殊		否	否	否	IV	pT3N1cMx	消化道	乙状结肠癌	中分化腺癌	G2	-9999	-9999	2021-04-13	未见血栓	2021-04-27	否	-9999	3.08	78	121	44
傅大宁	2021-04-30	2021-05-19	男	80	>=65	12	17	19	17	是	是	是	17	否	未手术	否	37	未手术	PE	无	未查	182	1.82	68	20.5289	否	是	高血压		否	否	否	IV	T2N2M1	肺	左肺腺癌	腺癌	G3	-9999	-9999	2021-04-30	未见血栓	未手术	否	-9999	12.9	80	126	332
张俊杰	2021-05-18	2021-06-28	男	41	<65	11	7	41	1	是	否	是	7	是	8时30分	是 血浆、RBC	8	2021-05-21		无	B	180	1.8	77	23.7654	否	是	高血压		否	否	是	IV	IV	消化道	升结肠癌	粘液腺癌，高中分化管状腺癌	G2	-9999	-9999	2021-05-18	未见血栓	2021-05-21	否	-9999	3.26	70	111	133
户占敏	2021-05-11	2021-06-04	女	59	<65	11	5	24	1	是	否	是	5	是	第一次手术0时25分，第二次手术1时15分	否	7	2021-5-14，5/21	PE	左胫后、肌间	AB	163	1.63	64	24.0882	否	否	结核性胸膜炎		否	否	否	II	II	乳腺	右乳癌	乳腺浸润性导管癌	G1	13	13	2021-05-11	2021-05-24	2021-05-21	是	3	5.5	80	133	220
许德秀	2021-05-20	2021-06-04	男	67	>=65	12	5	14	3	是	是	是	5	否	1时26分	否	13	2021-05-21	PE	左侧肌间	O	172	1.72	54	18.2531	否	否	哮喘		否	否	否	I-II	I-II	消化道	升结肠癌	中分化腺癌	G2	4	4	2021-05-20	2021-05-24	2021-05-21	是	3	4.9	70	105	330
朱加波	2021-05-20	2021-06-22	男	53	<65	13	9	33	8	是	是	是	9	是	2时25分	否	7	2021-05-24	PE	双侧肌间	A	174	1.74	79	26.0933	否	否	无特殊		否	否	否	II-III		肺	左主支气管腺样囊性癌		G2	7	7	2021-05-20	2021-05-27	2021-05-24	是	3	5.63	113	142	208
贾月莲	2021-06-21	2021-07-01	女	64	<65	6	6	10	0	否	否	否	6	否	未手术	否	11	未手术	PE	双侧肌间，左腘至胫后、腓	未查	157	1.57	55	22.3133	否	是	高血压，咳嗽变异性哮喘		否	否	否	IIIA	3A	淋巴瘤	非霍奇金淋巴瘤	滤泡性淋巴瘤	G1	1	1	2021-06-21	2021-06-22	未手术	是	-9999	21.68	107	134	233
李书童	2021-05-24	2021-06-28	男	60	<65	7	9	35	4	是	是	是	3	是	5时45分	是 血浆、RBC、PLT	9	2021-06-01		无	AB	171	1.71	68	23.255	否	是	高血压		否	是	是	III	ypT3N2MO	消化道	胃癌	低分化管状腺癌	G3	-9999	-9999	2021-05-24	未见血栓	2021-06-01	否	-9999	4.06	73	143	207
张锦成	2021-05-31	2021-07-15	男	62	<65	11	7	45	3	是	是	是	7	是	8时6分	是 血浆、RBC、PLT	20	2021-06-09		左小腿浅V，双下肢深静脉未见血栓	A	180	1.8	72	22.2222	否	是	高血压		否	否	否	IV		其它	肾上腺皮质癌	皮质癌	G3	17	17	2021-05-31	2021-06-17	2021-06-09	否	-9999	3.09	66	101	91
罗小华	2021-04-23	2021-06-06	女	57	<65	12	5	44	1	是	是	是	5	是	第一次手术5时9分，第二次手术3时0分	否	13	2021-4-27，5/10		双侧肌间	O	170	1.7	135	46.7128	否	是	高血压		否	否	否	II-III		其它	肾上腺嗜铬细胞瘤		G1	18	18	2021-04-23	2021-05-11	2021-05-10	是	1	5.14	69	128	300
王玉和	2021-07-12	2021-07-26	男	83	>=65	8	5	14	1	是	是	否	5	是	2时53分	否	8	2021-07-14		无	B	172	1.72	75	25.3515	否	否	无特殊		否	是	否	III	pT4aN0	其它	喉癌	中分化鳞状细胞癌	G2	-9999	-9999	2021-07-12	未见血栓	2021-07-14	无	-9999	5.01	121	162	218
畅素华	2021-06-25	2021-07-16	女	48	<65	3	3	21	1	是	否	否	3	是	第一次手术0时22分，第二次手术1时3分	否	3	2021-6-30，7/9	PE	无	B	162	1.62	72	27.4348	否	是	高血压		否	否	否	0-I	pTisN0	乳腺	右乳腺癌	中等级别导管原位癌	G2	17	17	2021-06-25	未见血栓，2021-07-12PE	2021-07-09	无	-9999	4.01	85	95	337
刘西湖	2021-06-01	2021-06-29	男	59	<65	13	6	28	1	是	是	是	6	是	6时32分	是 血浆、RBC	3	2021-06-08		右侧肌间	A	170	1.7	65	22.4913	否	否	无特殊		否	否	否	III	pT4N2	胰腺	胰腺癌	高-中分化导管腺癌	G1-2	9	9	2021-06-01	2021-06-10	2021-06-08	是	2	6.84	106	153	102
高贵林	2021-06-04	2021-07-16	男	61	<65	12	7	42	1	是	是	是	7	是	10时12分	是 血浆、RBC、PLT	6	2021-06-10		双侧肌间	B	167	1.67	67	24.0238	否	否	无特殊		否	是	否	IV		腹膜后	腹膜后平滑肌肉瘤，多处转移	平滑肌肉瘤	G3	11	11	2021-06-04	2021-06-15	2021-06-10	是	5	9.76	76	121	292
马友范	2021-06-29	2021-07-27	男	68	>=65	13	6	28	1	是	是	是	6	是	8时0分	是 血浆	10	2021-07-06		双侧肌间	O	185	1.85	100	29.2184	是	是	高血压 糖尿病 冠心病 脑梗		是	是	是	IV		消化道	乙状结肠癌	中分化腺癌	G2	8	8	2021-06-29	2021-07-07	2021-07-06	是	1	5.26	92	136	125
马雪	2021-06-18	2021-07-12	女	27	<65	11	4	24	1	是	否	是	4	是	8时17分	是 血浆、RBC、PLT	6	2021-06-24		无	AB	163	1.63	57	21.4536	否	否	无特殊		否	否	否	良性		腹膜后	腹腔韧带样纤维瘤病	纤维瘤病	良性	-9999	-9999	2021-06-18	未见血栓	2021-06-24	否	-9999	7.52	77	125	244
陈凤仙	2021-05-07	2021-06-21	女	66	>=65	11	5	45	1	是	是	是	5	是	6时20分	是 血浆、RBC	12	2021-05-13		双侧肌间	A	157	1.57	42.5	17.2421	否	是	高血压 射频消融术后		否	否	否	Ib	pT2N0	胰腺	胰腺癌	中分化导管腺癌	G2	7	7	2021-05-07	2021-05-14	2021-05-13	是	1	5.01	61	134	248
黄志平	2021-05-19	2021-06-08	男	51	<65	7	1	20	1	是	是	是	1	是	第一次手术4时47分，第二次手术2时28分	是 血浆、RBC	9	2021-5-21，5/23		无	O	175	1.75	83	27.102	否	是	高血压		否	是	是	Ia	pT1bN0	消化道	胃癌	低分化腺癌	G3	-9999	-9999	2021-05-19	未见血栓	2021-05-23	否	-9999	7.97	72	158	194
李俊	2021-08-19	2021-09-15	男	36	<65	11	4	27	1	是	是	是	4	是	6时26分	是 血浆、RBC	12	2021-08-26		双侧肌间	O	173	1.73	67	22.3863	否	否	无特殊		否	否	否	III	ypT4	肝胆	肝细胞癌	肝细胞癌	G3	8	8	2021-08-19	2021-08-27	2021-08-26	是	1	5.43	67	172	137
樊玉叶	2021-08-13	2021-08-25	女	68	>=65	15	4	12	1	是	否	是	4	否	0时45分	是 血浆、RBC	14	2021-08-19		双侧肌间（术前08-17左肌间）	A	158	1.58	43	17.2248	否	否	房颤 COPD 甲减 术前血栓	是	否	是	否	良性		妇科	卵巢粘液性囊腺瘤	粘液性囊腺瘤	良性	7	7	2021-08-13	2021-08-20	2021-08-19	是	1	3.88	87	87	122
刘秀清	2021-06-28	2021-08-26	女	61	<65	12	7	59	1	是	是	是	7	是	6时29分	是 血浆、RBC	8	2021-07-06	PE	左侧肌间	A	163	1.63	62	23.3355	否	否	无特殊		否	否	否	I-II	pT3	腹膜后	脂肪肉瘤 阑尾粘液性瘤	高分化脂肪肉瘤，阑尾低级别粘液性肿瘤	G1	10	10	2021-06-28	2021-07-08	2021-07-06	是	2	4.88	66	118	258
王秀梅	2021-08-13	2021-09-10	女	58	<65	11	8	28	4	是	是	是	8	否	0时30分	是 血浆、RBC、PLT	17	2021-08-18介入		右侧肌间	B	152	1.52	48	20.7756	是	否	糖尿病		否	否	否	IV		消化道	结肠腺癌	中分化腺癌	G2	10	10	2021-08-13	2021-08-23	2021-08-18	是	5	12.14	42	42	233
孙文达	2021-08-23	2021-09-09	男	80	>=65	12	14	17	14	是	是	是	14	否	未手术	是 RBC	19	未手术		右侧肌间	A	157	1.57	55	22.3133	否	是	高血压		否	是	是	III-IV		肺	右肺鳞癌	鳞状细胞癌	G2	4	4	2021-08-23	2021-08-27	未手术	是	-9999	7	72	135	322
刘公孝	2021-09-06	2021-09-22	男	83	>=65	7	2	16	1	是	是	是	2	是	第一次手术5时49分，第二次手术2时16分	是 血浆、RBC、PLT	17	2021/9/7，9-11		双侧肌间	O	161	1.61	55	21.2183	否	否	腔隙性脑梗		是	是	否	Ia	pT1bN0	消化道	胃癌	中分化管状腺癌	G2	7	7	2021-09-06	2021-09-13	2021-09-08	是	5	6.92	69	147	176
王宝珠	2021-05-24	2021-11-17	女	74	>=65	15	5	145	1	是	是	是	5	是	1时47分	是 血浆、RBC、PLT	10	2021-09-09		双侧肌间	B	170	1.7	69	23.8754	否	是	高血压 甲减 术前血栓	是	否	否	否	Ia	pT1bN0M0	消化道	胃癌	中低分化腺癌	G2-3	7	7	2021-05-24	2021-05-31	2021-09-09	是	0	5.6	56	81	216
孙美洁	2021-09-23	2021-10-09	女	27	<65	8	4	16	1	是	否	是	3	是	2时0分	是 血浆	2	2021-09-27		无	O	157	1.57	59	23.9361	否	否	无特殊		否	否	否	IIIc		妇科	卵巢癌低级别浆液性癌	低级别浆液性癌	G3	-9999	-9999	2021-09-23	未见血栓	2021-09-27	否	-9999	5.74	72	109	447
张天维	2021-06-23	2021-08-25	男	59	<65	7	2	63	1	是	是	是	2	是	4时28分	是 血浆、RBC	5	2021-08-04		无	AB	174	1.74	60	19.8177	否	否	无特殊		否	是	否	IV	cTxNxM1	消化道	胃癌 肠转移	高分化腺癌	G1	-9999	-9999	2021-06-23	未见血栓	2021-08-04	否	-9999	4.91	53	100	106
任丽蓉	2021-08-27	2021-09-30	女	52	<65	7	3	33	1	是	否	是	3	是	4时15分	是 血浆、RBC	9	2021-09-10		无	O	152	1.52	40	17.313	否	是	高血压		否	否	否	Ib	ypT2N0	胰腺	胰腺癌	高分化腺癌	G1	-9999	-9999	2021-08-27	未见血栓	2021-09-10	否	-9999	1.78	79	90	97
韩兴流	2021-09-02	2021-09-18	男	59	<65	11	6	16	1	是	是	是	6	是	3时17分	否	11	2021-09-07		无	B	175	1.75	79	25.7959	否	是	高血压 冠心病 房颤		否	否	是	III-IV	ycT4aN2M0	消化道	食管胃连接处癌	中低分化管状腺癌	G2-3	-9999	-9999	2021-09-02	未见血栓	2021-09-07	否	-9999	4.38	125	150	143
于连清	2021-08-17	2021-09-06	男	68	>=65	11	12	19	12	是	是	是	12	是	14时40分	是 血浆、RBC	14	2021-08-19		右侧肌间	A	167	1.67	53	19.0039	否	否	三叉神经痛 肺结核		否	是	否	IIIc	ypT4bN0	消化道	食管癌	浸润性鳞癌	G3	10	10	2021-08-17	2021-08-27	2021-08-19	是	8	4.22	80	110	152
张太平	2021-09-09	2021-10-07	男	52	<65	12	5	28	2	是	是	是	5	是	10时40分	是 血浆	17	2021-09-13		无	B	170	1.7	57	19.7232	否	否	无特殊		否	是	是	Ib	ypT2N0	消化道	食管癌	中分化鳞癌	G2	-9999	-9999	2021-09-09	未见血栓	2021-09-13	是	-9999	8.51	81	123	260
吴长奎	2021-09-13	2021-10-15	男	49	<65	7	3	32	1	是	否	是	3	是	7时32分	是 血浆、RBC	7	2021-09-14		右侧肌间	B	168	1.68	66	23.3844	否	否	无特殊		否	否	否	IV	多发转移	消化道	十二指肠间质瘤	梭形细胞肿瘤	G3	3	3	2021-09-13	2021-09-16	2021-09-14	是	2	3.44	77	100	206
王艳华	2021-08-10	2021-11-05	女	73	>=65	11	8	86	1	是	是	是	8	是	第一次手术2时55分，第二次手术3时44分	是 血浆、RBC	12	2021/8/12，8-14		无	O	155	1.55	63	26.2227	否	是	高血压 SLE 服用激素		否	否	否	IIIa	pT3N1b	消化道	乙状结肠癌	高分化腺癌	G1	-9999	-9999	2021-08-10	未见血栓	2021-08-12	否	-9999	5.25	63	86	171
翟晶	2021-06-02	2021-08-11	女	54	<65	11	25	70	25	是	是	是	25	否	未手术	否	16	未手术		右侧肌间	A	174	1.74	48	15.8541	是	是	高血压 糖尿病		否	否	否	IV		消化道	食管癌 多发转移	低分化鳞癌	G3	40	40	2021-06-02	2021-07-12	未手术	是	-9999	5.11	62	146	177
周雨清	2021-07-15	2021-07-23	女	63	<65	8	8	8	8	是	是	否	8	否	未手术	是 血浆	12	未手术	PE	双侧肌间	A	160	1.6	55	21.4844	否	否	无特殊		否	否	否	IV		肺	肺腺癌	腺癌	G3	0	1	2021-07-15	2021-07-15	未手术	是	-9999	13.21	100	134	88
张培森	2021-07-05	2021-08-27	男	23	<65	11	10	52	3	是	是	是	10	是	第一次手术9时22分，第二次手术5时55分	是 血浆、RBC、PLT、自体血	8	2021/7/13，7-20		右侧股及腘全程	B	167	1.67	92	32.9879	否	是	高血压		否	否	否	IV		腹膜后	腹膜后神经纤维瘤	梭形细胞瘤	G3	24	24	2021-07-05	2021-07-29	2021/7/13，7-20二次手术取宫纱	是	9	9.01	64	162	221
王海	2021-09-07	2021-09-28	男	48	<65	11	9	21	3	是	是	是	9	否	未手术	否	21	未手术		双侧肌间	B	172	1.72	68	22.9854	否	否	无特殊		否	是	是	II		胰腺	胰腺癌		G2	8	8	2021-09-07	2021-09-15	未手术	是	-9999	22.79	60	98	133
赵培元	2021-09-01	2021-09-22	男	65	>=65	11	11	21	6	是	是	是	11	是	第一次手术2时7分，第二次手术1时29分	是 血浆、RBC、PLT	9	2021/9/2，9-3		双侧肌间	O	181	1.81	102	31.1346	是	是	高血压 糖尿病 冠心病 房颤		是	是	否	IV		消化道	胃间质瘤	GIST，高度危险性，WHO预后分组6a组	G3	6	6	2021-09-01	2021-09-07	2021-09-03	是	4	3.97	70	163	166
矫春娥	2021-06-18	2021-07-06	女	40	<65	7	18	18	13	是	是	否	18	否	未手术	否	12	未手术		无	A	154	1.54	58	24.4561	否	否	无特殊		否	否	否	I	pT4aN1b	其它	甲状腺癌	乳头状癌	G1	-9999	-9999	2021-06-18	未见血栓	未手术	否	-9999	4.91	78	98	427
郝粉桃	2021-07-19	2021-08-13	女	58	<65	11	22	25	15	是	是	是	22	否	0时30分	否	15	2021-07-20介入手术		双侧肌间	B	160	1.6	47	18.3594	否	否	无特殊		否	否	否	IV	ypT3N2M1	消化道	胃癌	中低分化腺癌	G2-3	21	21	2021-07-19	2021-08-09	2021-07-20	是	19	4.03	81	120	165
金泽宇田	2021-07-19	2021-08-18	女	21	<65	13	13	30	1	是	是	是	13	是	第一次手术12时21分，第二次手术3时35分，第三次手术3时45分	是 血浆、RBC、PLT	14	2021/8/5，8-13，8-16		无	AB	166	1.66	36	13.0643	否	否	无特殊		否	否	否	IV		腹膜后	腹膜后肿物	中分化粘液性囊腺癌 浆液性乳头状腺癌	G2	-9999	-9999	2021-07-19	未见血栓	2021-08-05	否	-9999	5.89	69	97	213
许仲兵	2021-09-13	2021-10-25	男	57	<65	12	33	42	7	是	是	是	33	是	8时18分	是 血浆、RBC	16	2021-09-22		无	A	172	1.72	60	20.2812	是	否	糖尿病		否	是	否	IV		腹膜后	腹膜后恶性血管周上皮样细胞瘤术后复发	高级别肉瘤	G3	-9999	-9999	2021-09-13	未见血栓	2021-09-22	否	-9999	8.36	53	77	399
郭永珍	2021-09-09	2021-11-05	男	72	>=65	11	38	56	30	是	是	是	38	是	第一次手术5时55分，第二次手术2时34分，第三次手术1时35分	否	18	2021/9/17，9-25，10-21		双侧肌间	O	171	1.71	74	25.3069	否	是	高血压		否	否	否	IB	pT2NO	消化道	贲门癌	高分化管状腺癌	G1	14	14	2021-09-09	2021-09-23	2021-09-17	是	6	4.89	69	160	148
张金根	2021-09-22	2021-10-25	男	58	<65	11	4	33	1	是	否	是	4	是	3时12分	是 血浆	13	2021-09-22		双侧肌间	A	161	1.61	59.5	22.9544	否	否	无特殊		否	否	是	IV		消化道	乙状结肠癌	中分化腺癌	G2	4	4	2021-09-22	2021-09-26	2021-09-22	是	4	9.8	68	118	231
石元伟	2021-09-26	2021-10-27	男	56	<65	11	14	31	13	是	是	是	14	是	4时11分	否	14	2021-09-27		双侧肌间	B	160	1.6	60	23.4375	否	否	无特殊		否	是	是	Ib	ypT2N0	消化道	食管癌	低分化鳞癌	G3	4	4	2021-09-26	2021-09-30	2021-09-27	是	3	4.85	85	141	166
蔺二先	2021-08-09	2021-09-07	女	46	<65	10	1	28	1	是	是	是	1	是	第一次手术2时40分，第二次手术0时47分	是 血浆、RBC	11	2021-08-23		双侧肌间	O	164	1.64	53.5	19.8914	否	否	无特殊		否	否	否	良性		其它	中纵隔副神经节瘤	副神经节瘤	良性	16	16	2021-08-09	2021-08-25	2021-08-23	是	2	4.44	90	94	438
彭武刚	2021-06-07	2021-06-15	男	43	<65	2	1	8	1	是	是	否	1	否	未手术	是 RBC	13	未手术		无	O	176	1.76	78	25.1808	否	否	Gilbert综合症		否	是	是	IV	T3bN2M1	其它	右耳后黑色素瘤	黑色素瘤	G3	-9999	-9999	2021-06-07	未见血栓	未手术	否	-9999	6.43	57	71	207
李金铎	2021-10-09	2021-11-18	男	70	>=65	11	6	40	1	是	否	是	6	是	第一次手术13时20分，第二次0时28分	否	3	2021-10-09，10-19二次手术		右侧肌间	B	170	1.7	89	30.7958	是	是	高血压 糖尿病 脑梗		是	是	是	IIIc	ypT4bN3	消化道	食管癌	中低分化鳞癌	G2-3	12	12	2021-10-09	2021-10-21	2021-10-19	是	2	12.73	85	141	165
许德法	2021-10-21	2021-11-12	男	55	<65	11	8	22	7	是	是	是	8	是	3时55分	是 血浆	7	2021-10-25		无	A	166	1.66	59	21.4109	否	是	高血压		否	是	是	IIIa	ypT3N1	消化道	食管癌	中分化鳞癌	G2	-9999	-9999	2021-10-21	未见血栓	2021-10-25	否	-9999	5.35	82	111	243
闫福	2021-10-26	2021-11-02	男	64	<65	8	7	7	2	是	是	否	7	否	0时36分	否	6	2021-10-26		右侧肌间	未查	170	1.7	60	20.7612	否	否	无特殊		否	是	否	0-I		消化道	食管原位癌	高级别上皮内瘤变，原位癌	G3	3	3	2021-10-26	2021-10-29	2021-10-26	是	3	6.65	128	149	169
桑丽萍	2021-10-25	2021-11-25	女	32	<65	10	20	31	1	是	是	否	20	是	6时8分	是 血浆 RBC	1	2021-11-11	PE	右侧髂外至胫腓干	B	172	1.72	53.5	18.0841	否	否	入院前血栓	是	否	否	否	IIB	pT1bN0	妇科	卵巢癌	透明细胞癌	G3	0	1	2021-10-25	2021-10-25	2021-11-11	是	0	12.52	77	102	203
陈树明	2021-10-25	2021-11-03	男	66	>=65	9	4	9	1	是	是	是	3	是	6时3分	是 PLT	7	2021-10-28		无	B	159	1.59	73	28.8754	否	否	无特殊		否	是	是	IV		消化道	直肠癌 肝转移	中分化腺癌	G2	-9999	-9999	2021-10-25	未见血栓	2021-10-28	否	-9999	5.42	90	166	94
王家骥	2021-10-20	2021-11-16	男	62	<65	11	4	27	1	是	是	是	4	是	第一次手术2时4分，第二次2时5分	是 血浆、RBC	3	2021-10-21，10-28二次手术		双侧肌间	O	166	1.66	65.4	23.7335	否	否	无特殊		否	是	是	IIIb	pT4bN2	消化道	胃癌	中分化管状腺瘤G2	G2	12	12	2021-10-20	2021-11-01	2021-10-29	是	3	4.77	80	160	167
赵小贤	2021-11-03	2021-11-19	男	65	>=65	11	12	16	9	是	是	是	12	是	4时0分	是 血浆	23	2021-11-05		右侧胫后及肌间	A	167	1.67	56	20.0796	否	是	高血压		否	是	否	I	ypT0N0	消化道	食管胃结合部癌	中分化腺癌	G2	8	8	2021-11-03	2021-11-11	2021-11-05	是	6	4.95	71	117	130
马良阁	2021-11-09	2021-11-30	女	65	>=65	11	6	21	1	是	是	是	6	是	2时58分	是 血浆、RBC	3	2021-11-09		右侧肌间	B	162	1.62	65	24.7676	否	是	高血压 脑梗		是	否	否	IV		消化道	直肠癌	中分化腺癌	G2	1	1	2021-11-09	2021-11-10	2021-11-09	是	1	3.53	66	92	50
郭传凤	2021-11-09	2021-11-26	女	87	>=65	9	3	17	1	是	否	是	3	是	3时5分	否	8	2021-11-12		无	A	151	1.51	68.5	30.0425	否	否	房颤、COPD、双下肢水肿、双下肢浅静脉血栓病史	否	否	否	否	IB	pT2N0	消化道	胃癌	中低分化腺癌	G2-3	-9999	-9999	2021-11-09	未见血栓	2021-11-12	否	-9999	3.49	93	101	143
聂为民	2021-10-27	2021-11-04	男	65	>=65	7	3	8	1	是	否	是	3	是	3时0分	否	7	2021-10-29		无	A	167	1.67	58	20.7967	否	是	高血压		否	是	否	IIIa	ypT3N1a	消化道	直肠癌	中分化腺癌	G2	-9999	-9999	2021-10-27	未见血栓	2021-10-29	否	-9999	5.28	77	157	104
闫莉	2021-10-20	2021-11-01	女	66	>=65	8	3	12	1	是	否	是	3	是	2时3分	是 血浆、RBC	9	2021-10-22		双侧肌间	AB	155	1.55	46.7	19.4381	否	否	无特殊		否	否	否	IIIC	ypT4aN2b	消化道	升结肠癌	低中分化腺癌	G2-3	5	5	2021-10-20	2021-10-25	2021-10-22	是	3	8.4	71	99	478
田开霆	2017-12-06	2018-01-02	男	84	>=65	13	17	27	15	是	是	是	17	否	0时30分	否	10	2017-12-11		右侧腋及颈内	O	165	1.65	54	19.8347	否	是	高血压		否	是	是	III		肝胆	原发性肝癌	巨大肿物	G3	12	12	2017-12-06	2017-12-18	2017-12-11	是	7	7.6	98	166	172
罗文科	2017-11-10	2017-11-27	男	66	>=65	10	17	17	17	是	是	否	17	否	未手术	否	19	未手术		入ICU前右颈内及双侧腋	O	171	1.71	63	21.5451	否	否	入ICU前2017-09-14血栓		否	是	否	IIIC	cT4N3M0	肺	右肺腺癌	低分化腺癌	G3	0	1	2017-11-10	2017-11-10	未手术	是	-9999	12.58	56	89	92
闫爱兰	2017-04-07	2017-04-20	女	58	<65	9	7	13	0	否	否	是	7	否	未手术	是 RBC	7	未手术		双侧腋	AB	169	1.69	71	24.8591	否	否	无特殊		否	是	是	IIIC	ypT2N3a	乳腺	左乳腺癌	浸润性导管癌	G3	10	10	2017-04-07	2017-04-17	未手术	是	-9999	0.13	43	59	55
李彩霞	2019-08-22	2019-09-11	女	46	<65	7	4	20	1	是	否	否	4	是	第一次手术0时20分，第二次1时0分	否	11	2019-8-26，9-2	PE	术后PE、右侧肱	B	159	1.59	49	19.3821	否	否	结缔组织病口服激素及免疫抑制剂，甲减		否	否	否	I		乳腺	右乳腺癌	导管原位癌	G1	15	15	2019-08-22	2019-09-06	2019-8-26，9-2	是	4	4.13	85	92	388
何月新	2021-11-09	2021-11-18	男	59	<65	11	5	9	4	是	是	是	4	是	4时40分	否	3	2021-11-11		双侧肌间	O	174	1.74	83	27.4145	否	否	无特殊		否	否	否	II-III	cT3N1M0	其它	胸腺鳞癌	分化较差鳞癌	G2	6	6	2021-11-09	2021-11-15	2021-11-11	是	4	4.57	95	138	192
辛明贺	2021-11-09	2021-12-09	男	70	>=65	11	5	30	1	是	否	是	5	是	3时18分，二次手术时间不详	否	1	2021/11/12，11-17		无	AB	170	1.7	61	21.1073	否	否	无特殊		否	是	是	IV		消化道	乙状结肠癌肝转移	中低分化腺癌	G2-3	-9999	-9999	2021-11-09	未见血栓	2021-11-12	否	-9999	7.28	75	138	112
高景全	2021-11-12	2021-12-03	男	71	>=65	11	5	24	3	是	是	是	4	是	第一次手术3时50分，第二次2时40分	是 血浆、BRC	8	2021-11-15，11-18		双侧肌间	A	168	1.68	91	32.2421	否	是	高血压		否	否	否	I	ypT1aN0	消化道	食管癌	鳞状上皮原位癌	G1	7	7	2021-11-12	2021-11-19	2021-11-15	是	4	4.3	82	107	207
董明高	2019-01-04	2019-01-30	男	80	>=65	9	3	26	1	是	否	是	3	是	2时29分	否	8	2019-01-11		术前及术后贵要（浅）	A	175	1.75	84	27.4286	否	是	高血压 腔隙性脑梗 术前浅静脉血栓	否	是	否	否	IIB	pT3N1	消化道	胃窦癌	中低分化腺癌	G2-3	-9999	-9999	2019-01-04	未见血栓	2019-01-11	否	-9999	1.89	101	127	86
钟景宇	2019-01-02	2019-01-24	男	54	<65	9	2	22	1	是	否	是	2	是	4时15分	是 血浆、RBC	7	2019-01-14		无	A	174	1.74	80	26.4236	是	是	高血压 糖尿病 冠心病		是	是	否	IV		消化道	乙状结肠癌肝转移	中分化腺癌	G2	-9999	-9999	2019-01-02	未见血栓	2019-01-14	否	-9999	3.68	94	125	105
刘凤民	2019-01-15	2019-02-03	男	60	<65	9	3	18	1	是	是	是	3	是	6时10分	是 血浆、RBC	13	2019-01-18		无	O	175	1.75	82	26.7755	是	否	糖尿病、乙肝肝硬化		否	否	否	III	pT3N3a	消化道	贲门癌	低分化腺癌	G3	-9999	-9999	2019-01-15	未见血栓	2019-01-18	否	-9999	3.5	91	128	79
王作喜	2018-12-29	2019-01-28	男	71	>=65	12	8	30	4	是	是	是	8	是	3时30分	否	11	2019-01-07		无	A	172	1.72	87	29.4078	否	是	高血压 冠心病		是	是	是	0	pT0N0M0	消化道	食管癌	中分化鳞癌	G2	-9999	-9999	2018-12-29	未见血栓	2019-01-07	否	-9999	9.54	87	113	259
刘会军	2019-02-13	2019-04-01	男	61	<65	11	9	46	1	是	否	是	5	是	11时0分	是 血浆、RBC	13	2019-02-22		无	O	171	1.71	66	22.571	否	否	无特殊		否	否	否	I	pT1aN0	消化道	残胃癌	中分化腺癌	G2	-9999	-9999	2019-02-13	未见血栓	2019-02-22	否	-9999	4.3	62	150	173
崔桂方	2019-03-01	2019-03-15	女	49	<65	2	3	14	1	是	否	否	3	否	1时10分	是 血浆	8	2019-03-05		无	AB	159	1.59	59	23.3377	否	否	无特殊		否	否	否	良性		其它	颈胸部脂肪瘤	良性	良性	-9999	-9999	2019-03-01	未见血栓	2019-03-05	否	-9999	7.42	89	134	169
沈洪年	2019-03-07	2019-03-25	男	78	>=65	7	1	18	1	是	否	是	1	是	4时0分	是 血浆、RBC	8	2019-03-13		无	B	169	1.69	68	23.8087	否	否	陈旧脑梗		是	否	否	IIA	pT3N0	消化道	胃窦癌	低分化腺癌	G3	-9999	-9999	2019-03-07	未见血栓	2019-03-13	否	-9999	7.45	88	88	210
陈灵所	2019-03-05	2019-04-03	男	56	<65	11	13	29	13	是	是	是	13	是	2时59分	否	21	2019-03-11		无	O	176	1.76	70	22.5981	否	否	房性心律失常		否	是	是	II	pT3N0	肺	左肺鳞癌	中分化鳞癌	G2	-9999	-9999	2019-03-05	未见血栓	2019-03-11	否	-9999	7.91	78	113	238
徐渡	2019-04-01	2019-04-09	男	67	>=65	9	1	8	1	是	否	是	1	否	0时55分	否	11	2019-04-02		无	B	175	1.75	90	29.3878	是	是	高血压 糖尿病 房颤		否	否	否	IIIB	pT3N1b	消化道	直肠癌	中分化腺癌	G2	-9999	-9999	2019-04-01	未见血栓	2019-04-02	否	-9999	3.94	135	160	128
王希彬	2019-04-03	2019-04-15	男	81	>=65	9	1	12	1	是	否	是	1	是	2时40分	否	12	2019-04-10		无	A	165	1.65	66	24.2424	否	否	慢性支气管炎 晕厥史		否	否	否	IIIC	pT4aN1c	消化道	直肠癌	中低分化腺癌	G2-3	-9999	-9999	2019-04-03	未见血栓	2019-04-10	否	-9999	5.63	125	143	222
聂小苇	2019-04-16	2019-04-26	女	78	>=65	8	1	10	1	是	否	是	1	是	2时50分	是 RBC	8	2019-04-18		无	O	158	1.58	52	20.83	否	否	高脂血症		否	否	否	IIIB	pT3N3a	消化道	胃窦癌	中低分化腺癌	G2-3	-9999	-9999	2019-04-16	未见血栓	2019-04-18	否	-9999	6.57	56	56	308
刘小军	2019-04-25	2019-05-09	男	66	>=65	9	1	14	1	是	是	是	1	是	3时40分	否	10	2019-04-30		术后左侧腘及肌间	B	172	1.72	83.5	28.2247	否	是	高血压 脑梗 高脂血症		是	是	是	IV		其它	前列腺癌骨转移	腺癌	G3	12	12	2019-04-25	2019-05-07	2019-04-30	是	7	5.85	104	153	142
薛建省	2019-05-05	2019-05-24	男	49	<65	9	4	19	1	是	否	是	1	是	第一次手术9时0分，第二次0时30分	否	4	2019-5-10，5-22		无	B	160	1.6	63	24.6094	否	否	无特殊		否	否	否	IIIB	ypT3N3a	消化道	食管胃连接处癌	中低分化腺癌	G2-3	-9999	-9999	2019-05-05	未见血栓	2019-05-10	否	-9999	7.91	99	138	175
张平	2019-05-09	2019-05-21	男	64	<65	9	1	12	1	是	否	是	1	是	3时40分	否	8	2019-05-15		无	B	164	1.64	70	26.0262	否	否	房颤		否	否	是	IIIC	cT3N2b	消化道	直肠癌	中分化腺癌	G2	-9999	-9999	2019-05-09	未见血栓	2019-05-15	否	-9999	3.61	125	141	120
马芝莲	2019-05-20	2019-06-03	女	62	<65	8	1	14	1	是	是	是	1	是	3时52分	是 血浆、RBC	17	2019-05-22		术后右侧肌间	B	155	1.55	61	25.3902	是	否	糖尿病 脑梗		是	否	否	IA		妇科	卵巢粘液性癌	粘液性癌	G1	7	7	2019-05-20	2019-05-27	2019-05-22	是	5	15.73	68	104	347
朱大为	2019-05-28	2019-06-11	男	64	<65	10	1	14	1	是	是	是	1	是	8时30分	是 血浆、RBC	9	2019-05-30		无	A	168	1.68	55	19.487	否	否	无特殊		否	是	是	IV		其它	膀胱癌骨转移	尿路上皮癌	G3	-9999	-9999	2019-05-28	未见血栓	2019-05-30	否	-9999	6.84	96	108	455
朱忠学	2019-05-27	2019-06-12	男	80	>=65	9	3	16	1	是	否	是	3	是	3时0分	否	8	2019-05-31		术后双侧肌间	A	166	1.66	63.5	23.044	否	否	房颤、帕金森、溃疡性结肠炎		否	是	是	III	pT3N3M0	消化道	食管胃连接处癌	低分化腺癌	G3	7	7	2019-05-27	2019-06-03	2019-05-31	是	3	4.45	98	133	158
张德富	2019-05-21	2019-06-23	男	56	<65	11	6	33	1	是	是	是	5	是	第一次手术8时40分，第二次2时30分	是 血浆、RBC	5	2019-5-30，6-23		术后左侧肌间	A	170	1.7	64	22.1453	否	否	无特殊		否	是	否	III-IV		腹膜后	腹膜后脂肪肉瘤	去分化脂肪肉瘤	G3	27	27	2019-05-21	2019-06-17	2019-05-30	是	18	5.17	47	134	180
尹树堂	2019-06-06	2019-06-24	男	66	>=65	8	1	18	1	是	否	是	1	是	2时44分	是 RBC	9	2019-06-12		无	O	175	1.75	61	19.9184	否	是	高血压、冠心病、主动脉夹层		是	是	是	IIIA	pT4aN2	消化道	食管胃结合部癌	低分化腺癌	G3	-9999	-9999	2019-06-06	未见血栓	2019-06-12	否	-9999	7.13	77	83	299
于宝湖	2019-06-11	2019-06-21	男	49	<65	9	1	10	1	是	否	是	1	是	2时40分	否	4	2019-06-13		术后左侧肌间	A	167	1.67	77	27.6095	否	否	无特殊		否	是	否	IIA	ypT2N1	消化道	胃体癌	中分化腺癌	G2	8	8	2019-06-11	2019-06-19	2019-06-13	是	6	7.75	120	155	179
蒋似柳	2019-06-12	2019-07-04	女	81	>=65	8	2	22	1	是	否	是	2	是	4时24分	是 血浆	8	2019-06-18		无	AB	158	1.58	49	19.6283	是	否	糖尿病右肺癌根治术后		否	否	否	IIA	pT3N0M0	消化道	食管胃结合部癌	低分化腺癌	G3	-9999	-9999	2019-06-12	未见血栓	2019-06-18	否	-9999	5.43	78	111	329
张淑兰	2019-06-17	2019-06-28	女	78	>=65	13	1	11	1	是	是	是	1	是	2时30分	否	13	2019-06-20		术前右侧肌间	O	162	1.62	66	25.1486	否	是	高血压 房颤 术前血栓	是	否	否	否	IIB	pT2N1	消化道	食管鳞癌	低分化鳞癌	G3	2	2	2019-06-17	术前血栓6-19	2019-06-20	是	0	5.28	101	114	168
郭明阳	2019-06-10	2019-07-15	男	18原为16	<65	2	1	35	1	是	是	否	1	是	14时0分	是 血浆、RBC	5	2019-06-25		无	A	176	1.76	85	27.4406	否	否	无特殊		否	否	否	II-III		其它	右耻骨骨肉瘤	小细胞型骨肉瘤	G3	-9999	-9999	2019-06-10	未见血栓	2019-06-25	否	-9999	2.16	81	109	38
何桂芬	2019-05-15	2019-06-24	女	75	>=65	11	39	40	39	是	是	是	39	否	未手术	是 血浆、RBC、PLT	25	未手术		未手术，未见血栓	A	154	1.54	59	24.8777	是	是	高血压 糖尿病 甲状腺切除术后		否	否	否	I-II		肺	左肺小细胞肺癌 局限期	小细胞癌	G3	-9999	-9999	2019-05-15	未见血栓	未手术	否	-9999	4.34	52	115	10
姜瑞仓	2019-06-26	2019-07-05	男	59	<65	9	3	9	1	是	否	是	3	是	3时18分	否	7	2019-06-28		无	O	174	1.74	118	38.9748	否	是	高血压		否	否	否	0-I	pTisN0	消化道	横结肠癌	高分化腺癌	G1	-9999	-9999	2019-06-26	未见血栓	2019-06-28	否	-9999	5.78	130	178	160
田珉	2019-06-18	2019-07-01	男	71	>=65	9	3	13	1	是	是	是	3	是	2时0分	否	5	2019-06-21		无	A	177	1.77	57.5	18.3536	否	否	无特殊		否	否	否	IIIB	pT3N2a	消化道	乙状结肠癌	中分化腺癌	G2	-9999	-9999	2019-06-18	未见血栓	2019-06-21	否	-9999	6.07	129	155	184
熊文发	2019-06-20	2019-06-27	男	65	>=65	9	2	7	1	是	是	是	2	是	4时33分	否	7	2019-06-21		无	A	166	1.66	86	31.2092	否	是	高血压		否	否	否	I	ypT2N0	消化道	直肠癌	中分化腺癌	G2	-9999	-9999	2019-06-20	未见血栓	2019-06-21	否	-9999	5.85	107	143	192
韩振敏	2019-06-03	2019-06-12	男	66	>=65	10	1	9	1	是	是	是	1	是	4时50分	否	5	2019-06-05		术后右侧肌间	A	165	1.65	65	23.8751	否	是	高血压		否	否	否	II	cT3N0M0	消化道	胃窦癌	中分化腺癌	G2	8	8	2019-06-03	2019-06-11	2019-06-05	是	6	5.3	106	141	256
姚红涛	2019-05-09	2019-05-22	男	32	<65	7	1	13	1	是	是	是	1	是	6时25分	否	12	2019-05-15		无	B	170	1.7	68	23.5294	否	否	家族性腺瘤性息肉病		否	否	否	I	ypT2N0	消化道	直肠癌	中分化腺癌	G2	-9999	-9999	2019-05-09	未见血栓	2019-05-15	否	-9999	3.44	83	92	194
戴长江	2019-06-21	2019-08-05	男	58	<65	7	3	44	1	是	是	是	3	是	11时40分	是 血浆、RBC	5	2019-07-02		无	A	172	1.72	69	23.3234	否	否	乙肝		否	否	否	IV		消化道	小肠间质瘤多处转移		G3	-9999	-9999	2019-06-21	未见血栓	2019-07-02	否	-9999	4.23	64	95	117
杜秀红	2019-06-24	2019-09-09	女	61	<65	11	12	77	2	是	是	是	7	是	第一次手术6时38分，第二次3时47分	是 血浆、RBC、PLT	8	2019-7-4，7-29		无	A	161	1.61	58	22.3757	否	否	无特殊		否	否	否	IV		消化道	小肠间质瘤多处转移		G3	-9999	-9999	2019-06-24	未见血栓	2019-7-4，7-29	否	-9999	4.82	68	88	149
单善	2019-06-21	2019-07-18	男	90	>=65	9	3	28	1	是	是	是	3	是	2时10分	否	8	2019-07-05		术后双侧肌间	A	170	1.7	66	22.8374	否	否	I度房室阻滞，长间歇		否	否	否	I-II		其它	左颊部粘膜癌	鳞状上皮原位癌	G1	18	18	2019-06-21	2019-07-09	2019-07-05	是	4	4.76	110	130	198
陈新英	2019-07-02	2019-07-22	女	75	>=65	7	1	20	1	是	否	是	1	是	3时51分	否	12	2019-07-09		无	A	156	1.56	57	23.4221	否	是	高血压 冠心病 房颤 神经官能症		是	否	否	良性		腹膜后	腹膜后细胞性神经鞘瘤		良性	-9999	-9999	2019-07-02	未见血栓	2019-07-09	否	-9999	5.06	80	138	219
刘春英	2019-06-28	2019-07-25	女	67	>=65	12	2	28	1	是	是	是	2	是	5时5分	是 血浆、RBC	9	2019-07-08	PE	术前左侧胫后、肌间，术后双侧肌间	O	159	1.59	47.5	18.7888	否	否	脑梗、血小板增多症，术前血栓	是	是	否	否	IIIA	pT3cN1b	妇科	卵巢透明细胞癌		G3	13	13	2019-06-28	2019-07-11	2019-07-08	是	3	10.67	86	105	554
王玉贞	2019-07-09	2019-07-16	女	68	>=65	9	1	7	1	是	否	是	1	否	0时50分	否	7	2019-07-10		无	AB	160	1.6	50	19.5312	否	否	牙龈鳞癌术后		否	否	否	IVA	cT3N3M0	消化道	食管癌	中分化鳞癌	G2	-9999	-9999	2019-07-09	未见血栓	2019-07-10	否	-9999	2.64	108	115	100
王德成	2019-07-02	2019-07-12	男	68	>=65	4	1	10	1	是	是	否	1	是	第一次手术3时25分，第二次3时20分	否	13	2019-7-8，7-11		无	O	168	1.68	64	22.6757	否	是	高血压 冠心病 PCI术后		是	是	是	IIA	pT2bN0	肺	左肺癌	低分化鳞癌	G3	-9999	-9999	2019-07-02	未见血栓	2019-07-08	否	-9999	6.41	117	155	112
高志强	2019-07-18	2019-08-08	男	64	<65	9	3	21	1	是	是	是	3	是	第一次手术1时10分，第二次3时31分	是 血浆	7	2019-7-22，7-25		无	AB	170	1.7	72.5	25.0865	是	否	糖尿病、左肾上腺腺瘤		否	否	否	IIIB	pT3N1aM0	消化道	直乙交界癌	中分化腺癌	G2	-9999	-9999	2019-07-18	未见血栓	2019-7-22，7-26	否	-9999	5.22	94	133	188
李满元	2019-07-22	2019-08-15	男	65	>=65	11	3	24	1	是	是	是	3	是	9时25分	是 血浆、RBC、PLT	5	2019-08-01		术前右侧肌间，术后双侧肌间、右侧胫后、左侧胫前	B	169	1.69	59	20.6575	否	否	房早、肺弥散功能障碍，术前血栓	是	否	是	是	II-III		其它	L4椎体间叶源性骨肉瘤	骨肉瘤	G3	14	14	2019-07-22	2019-08-05	2019-08-01	是	4	15.51	74	136	176
裴元秦	2019-08-05	2019-09-11	男	71	>=65	7	3	37	1	是	是	是	2	是	第一次手术7时17分，第二次2时34分	是 血浆、RBC、PLT	8	2019-8-13，8-16		无	O	168	1.68	72	25.5102	否	否	无特殊		否	否	否	IV		乳腺	乳腺癌骨转移	低分化导管腺癌	G3	-9999	-9999	2019-08-05	未见血栓	2019-8-13，8-16	否	-9999	3.46	71	122	104
王学荣	2019-08-15	2019-08-29	男	72	>=65	9	1	14	1	是	否	是	1	是	2时20分	否	7	2019-08-21		无	AB	168	1.68	59	20.9042	否	是	高血压 冠心病		是	是	否	IIA	pT3N0M0	消化道	乙状结肠癌	中分化腺癌	G2	-9999	-9999	2019-08-15	未见血栓	2019-08-21	否	-9999	5.9	122	157	171
苗杰杰	2019-08-28	2019-09-27	女	26	<65	12	7	30	1	是	是	是	7	是	3时0分	是 血浆、RBC	10	2019-09-02		无	O	150	1.5	42	18.6667	否	否	癫痫、结节性硬化		否	否	否	良性		其它	双肾平滑肌脂肪瘤	血管平滑肌脂肪瘤	良性	-9999	-9999	2019-08-28	未见血栓	2019-09-02	否	-9999	9.17	68	100	349
李秀娟	2019-08-27	2019-09-26	女	55	<65	12	4	30	4	是	是	是	4	是	7时54分	是 血浆、RBC	5	2019-09-05		无	O	166	1.66	62	22.4996	否	否	无特殊		否	否	否	II-III		腹膜后	盆腔平滑肌肉瘤	平滑肌肉瘤	G3	-9999	-9999	2019-08-27	未见血栓	2019-09-05	否	-9999	9.95	64	120	295
李秀芝	2019-08-30	2019-10-22	女	61	<65	11	7	53	1	是	是	是	6	是	第一次手术3时5分，第二次2时4分	是 血浆、RBC	11	2019-9-3，9-17		无	A	155	1.55	51	21.2279	是	否	糖尿病		否	否	否	II	ypT3N0	消化道	胃癌	低分化腺癌	G3	-9999	-9999	2019-08-30	未见血栓	2019-9-3，9-17	否	-9999	5.75	72	137	228
王光瑞	2019-09-12	2019-09-25	男	71	>=65	11	4	13	1	是	否	是	4	是	3时15分	是 RBC	11	2019-09-16	PE	术后双下肢肌间	O	168	1.68	71	25.1559	否	否	晕厥史		否	否	否	IIIC	pT4aN2a	消化道	回盲部癌	中低分化腺癌	G2-3	6	6	2019-09-12	2019-09-18	2019-09-16	是	2	5.8	86	95	245
张家敏	2019-09-17	2019-10-12	男	66	>=65	18	4	25	1	是	是	是	4	是	10时56分	是 血浆、RBC	9	2019-09-24		术前左侧肌间，术后未查	O	167	1.67	64	22.9481	否	否	窦性心动过缓、十二指肠溃疡 术前血栓	是	否	是	是	I-II		腹膜后	腹膜后脂肪肉瘤	高分化脂肪肉瘤G1	G1	6	6	2019-09-17	术前血栓9-23	2019-09-24	是	0	4.12	90	131	280
常新武	2019-09-26	2019-10-08	男	54	<65	14	1	12	1	是	否	是	1	是	3时40分	否	8	2019-09-29		术前及术后浅静脉血栓	O	173	1.73	76	25.3934	否	是	高血压 下肢静脉曲张 术前血栓形成 血糖升高	是	否	是	否	IIA	pT3N0M0	消化道	乙状结肠癌	粘液腺癌	G2	4	4	2019-09-26	2019-09-30	2019-09-29	是	1	7.08	112	143	284
苏生才	2019-09-30	2019-10-16	男	79	>=65	9	1	16	1	是	否	是	1	是	3时25分	否	9	2019-10-08		无	AB	170	1.7	78	26.9896	否	是	高血压		否	否	否	IIIB	pT3N1b	消化道	直肠癌	中分化腺癌	G2	-9999	-9999	2019-09-30	未见血栓	2019-10-08	否	-9999	6.94	109	143	190
额尔登尼	2019-10-07	2019-10-21	女	64	<65	8	2	14	1	是	否	是	2	是	4时15分	是 RBC	10	2019-10-09		无	A	160	1.6	62.5	24.4141	否	否	冠心病 CABG术后 心脏瓣膜病 主动脉瓣置换术后		否	否	否	IIIC	pT4bN3b	消化道	胃癌	低分化腺癌伴印戒细胞癌	G3	-9999	-9999	2019-10-07	未见血栓	2019-10-09	否	-9999	4.81	88	91	402
张奴俊	2019-10-14	2019-11-18	女	66	>=65	11	1	35	1	是	是	是	1	是	6时24分	否	9	2019-10-16		术前及术后双侧肌间	B	160	1.6	49	19.1406	否	是	高血压 宫颈癌术后 术前肌间血栓 下腔静脉滤器置入术后	是	否	否	否	II	ypT3N0	消化道	食管鳞癌	中分化鳞癌	G2	4	4	2019-10-14	2019-10-18	2019-10-16	是	2	3.77	79	105	138
方瑜亮	2019-10-10	2019-10-29	男	72	>=65	7	1	19	1	是	否	是	1	是	2时54分	否	11	2019-10-17		无	A	173	1.73	61	20.3816	是	是	高血压 冠心病 糖尿病 高脂血症 NSTEMI		是	否	否	I	ypT1bN0	消化道	贲门癌	中分化腺癌	G2	-9999	-9999	2019-10-10	未见血栓	2019-10-17	否	-9999	2.93	89	100	147
云兰仲	2019-10-16	2019-10-25	男	65	>=65	9	3	9	1	是	否	是	3	是	3时30分	否	7	2019-10-18		无	O	173	1.73	72	24.0569	否	否	冠心病 脑梗 心梗病史		是	是	否	IV	cT4aN0M1	消化道	乙状结肠癌	中分化腺癌	G2	-9999	-9999	2019-10-16	未见血栓	2019-10-18	否	-9999	3.62	102	128	124
刘桃玉	2019-10-18	2019-11-13	男	57	<65	9	1	26	1	是	否	是	1	是	第一次手术4时47分，第二次4时13分	否	7	2019-10-21，10-28		无	B	171	1.71	98	33.5146	否	是	高血压 腔隙性脑梗死		是	否	否	I	ypT2N0M0	消化道	直肠癌	中分化腺癌	G2	-9999	-9999	2019-10-18	未见血栓	2019-10-21，10-28	否	-9999	4.51	101	151	183
崔成果	2019-10-28	2019-11-15	男	64	<65	9	1	18	1	是	是	是	1	是	10时33分	否	11	2019-10-30		术后左侧肌间	A	173	1.73	80	26.7299	否	否	无特殊		否	是	是	II-III	ypT0N2M0	消化道	食管癌	中分化鳞癌	G2	4	4	2019-10-28	2019-11-01	2019-10-30	是	2	6.8	98	134	172
高尚敏	2019-11-08	2019-11-22	男	76	>=65	9	1	14	1	是	否	是	1	是	2时0分	否	10	2019-11-12	PE	术后双侧肌间、PE	A	171	1.71	79	27.0169	否	是	高血压 冠心病 房颤		是	否	否	IIA	pT3N0	消化道	横结肠癌	中分化腺癌	G2	8	8	2019-11-08	2019-11-16	2019-11-12	是	4	6.47	119	135	182
宋德	2019-11-06	2019-11-27	男	60	<65	9	1	21	1	是	否	是	1	是	2时19分	否	5	2019-11-13		无	AB	162	1.62	66	25.1486	否	否	无特殊		否	是	否	IIIB	pT3N3a	消化道	胃癌	低分化腺癌	G3	-9999	-9999	2019-11-06	未见血栓	2019-11-13	否	-9999	2.27	94	112	168
田珍	2019-11-08	2019-12-07	女	57	<65	9	7	29	1	是	否	是	7	是	1时30分	是 血浆	10	2019-11-11		无	A	158	1.58	68	27.2392	否	否	无特殊		否	否	否	0		妇科	宫颈上皮内瘤变3级		G1	-9999	-9999	2019-11-08	未见血栓	2019-11-11	否	-9999	5.15	89	138	194
张阳	2019-11-06	2019-11-27	男	34	<65	13	1	21	1	是	是	是	1	是	5时31分	是 血浆、RBC		2019-11-14	PE	术前血栓、PE	O	175	1.75	81	26.449	否	否	术前血栓、PE	是	否	否	否	II-III		腹膜后	左盆腔肉瘤	间叶源性恶性肿瘤G2	G2	0	1	2019-11-06	术前血栓入院当时诊断	2019-11-14	是	0	3.99	106	150	200
陈瑞萍	2019-11-11	2019-11-22	男	73	>=65	11	3	11	1	是	否	是	3	是	4时50分	否	7	2019-11-15		术前左侧，术后双侧	B	150	1.5	56	24.8889	是	是	高血压 糖尿病 术前左侧肌间	是	否	否	否	I	pT1N0 pT3N1b	消化道	右半结肠癌 乙状结肠癌	中分化腺癌	G2	7	7	2019-11-11	2019-11-18	2019-11-15	是	3	5.34	78	97	126
刘庆林	2019-11-11	2019-11-22	男	61	<65	9	4	11	1	是	否	是	3	是	3时37分	否	10	2019-11-15		无	A	169	1.69	78	27.31	否	是	高血压		否	是	否	IIB	pT3N1	消化道	胃窦癌	中分化腺癌伴肝样腺癌	G2	-9999	-9999	2019-11-11	未见血栓	2019-11-15	否	-9999	5.46	94	123	203
王向民	2019-11-08	2019-11-24	男	79	>=65	0	1	16	0	否	否	否	1	否	未手术	是 RBC、PLT	25	未手术		入ICU后未见血栓	B	184	1.84	78	23.0388	是	否	糖尿病		否	否	否	IVB		淋巴瘤	非霍奇金淋巴瘤	血管免疫母T细胞淋巴瘤	G3	-9999	-9999	2019-11-08	未见血栓	未手术	否	-9999	4.66	67	79	15
蔡维宝	2019-11-28	2019-12-16	男	49	<65	7	4	18	3	是	是	是	2	否	1时20分	是 血浆	11	2019-11-28		无	A	168	1.68	62	21.9671	否	否	无特殊		否	否	是	IVB	cTxN2M1	消化道	乙状结肠癌多发转移	粘膜内腺癌	G3	-9999	-9999	2019-11-28	未见血栓	2019-11-28	否	-9999	4.5	78	85	99
谢向荣	2019-11-26	2019-12-09	男	60	<65	7	2	13	1	是	否	是	2	是	5时3分	是 血浆、RBC	12	2019-11-28		无	A	167	1.67	41.5	14.8804	否	否	无特殊		否	是	是	II	ypT3N1M0	消化道	胃癌	低分化腺癌伴印戒细胞癌	G3	-9999	-9999	2019-11-26	未见血栓	2019-11-28	否	-9999	3.43	69	81	152
田桂凤	2019-11-29	2019-12-10	男	62	<65	7	1	11	1	是	否	是	1	是	4时5分	否	5	2019-12-03		无	O	158	1.58	54	21.6311	否	否	无特殊		否	否	否	I	ypT1aN0	消化道	胃癌	低分化腺癌	G3	-9999	-9999	2019-11-29	未见血栓	2019-12-03	否	-9999	6.29	83	114	62
刘会增	2019-12-04	2019-12-18	男	67	>=65	13	1	14	1	是	是	是	1	是	3时40分	否	11	2019-12-09		术前右侧肌间？	B	164	1.64	62	23.0518	否	否	窦缓 术前右侧肌间？	是	否	否	否	II	ypT3N1	消化道	贲门癌	中低分化腺癌伴印戒细胞癌	G2-3	0	1	2019-12-04	术前血栓	2019-12-09	是	0	3.76	92	98	193
于松杰	2019-11-28	2020-01-10	女	66	>=65	9	2	33	1	是	是	是	2	是	第一次手术3时26分，第二次2时25分	是 血浆	15	2019-12-5，12-13		术后右侧肌间	A	156	1.56	56	23.0112	是	是	高血压 糖尿病		否	否	否	I	uT1bN0M0	消化道	食管胃连接处癌	中低分化腺癌伴肝样腺癌	G2-3	22	22	2019-11-28	2019-12-20	2019-12-5，12-13	是	15	5.15	98	150	147
杨华虎	2019-12-03	2010-01-19	男	52	<65	10	3	46	1	是	否	是	3	是	6时14分	否	5	2019-12-13		无	B	175	1.75	96	31.3469	是	是	高血压 糖尿病 冠心病 PCI术后		是	是	是	I	pT1aN0	消化道	食管癌	低分化鳞癌	G3	-9999	-9999	2019-12-03	未见血栓	2019-12-13	否	-9999	8.85	109	141	286
修建运	2019-12-13	2019-12-30	男	62	<65	9	2	17	1	是	是	是	2	是	1时46分	是 血浆	12	2019-12-14		无	A	180	1.8	68	20.9877	否	否	无特殊		否	是	是	IVA复发		消化道	食管癌	中高分化鳞癌	G1-2	-9999	-9999	2019-12-13	未见血栓	2019-12-14	否	-9999	9.79	110	144	135
李宝成	2019-12-13	2020-01-13	男	64	<65	7	1	31	1	是	否	是	1	是	5时29分	否	5	2019-12-19		无	O	171	1.71	55	18.8092	否	是	高血压 冠心病 颈动脉斑块		是	是	是	I	cT2N0	消化道	残胃癌	中低分化腺癌	G2-3	-9999	-9999	2019-12-13	未见血栓	2019-12-19	否	-9999	4.82	84	137	157
姚志平	2019-12-23	2020-01-06	男	58	<65	9	3	14	1	是	否	是	3	是	3时32分	否	8	2019-12-25		无	A	165	1.65	60	22.0386	否	否	无特殊		否	是	否	III	pT4aN2	消化道	胃癌	中分化腺癌	G2	-9999	-9999	2019-12-23	未见血栓	2019-12-25	否	-9999	5.18	115	118	135
周大梅	2019-01-09	2019-01-21	女	63	<65	9	1	12	1	是	是	是	1	是	3时40分	否	7	2019-01-14		无	O	153	1.53	73	31.1846	否	否	冠脉狭窄		否	否	否	0		消化道	升结肠绒毛状腺瘤III级		G1	-9999	-9999	2019-01-09	未见血栓	2019-01-14	否	-9999	6.7	100	128	238
宁兰芳	2019-02-19	2019-03-01	女	85	>=65	13	1	10	1	是	否	是	1	是	2时37分	否	10	2019-02-22		术前左侧肌间	B	158	1.58	40	16.0231	否	是	高血压 术前左侧肌间	是	否	否	否	IIIC	pT3N2b	消化道	乙状结肠癌	中低分化腺癌	G2-3	2	2	2019-02-19	术前血栓	2019-02-22	是	0	5.99	94	100	204
高峻夺	2018-12-28	2019-01-10	男	51	<65	9	1	13	1	是	否	是	1	是	4时0分	否	4	2019-01-02		无	B	175	1.75	93	30.3673	否	是	高血压 强直性脊柱炎		否	否	否	II	ypT3N1	消化道	胃癌	中低分化腺癌	G2-3	-9999	-9999	2018-12-28	未见血栓	2019-01-02	否	-9999	4.7	99	111	221
叶彩婷	2019-12-24	2020-01-07	女	43	<65	7	1	14	1	是	否	是	1	是	第一次手术2时10分，第二次2时25分	否	2	2019-12-27，12-31		无	A	168	1.68	60	21.2585	否	否	乳腺癌术后		否	否	否	I		消化道	直肠癌	中分化腺癌	G2	-9999	-9999	2019-12-24	未见血栓	2019-12-27，12-31	否	-9999	4.8	89	120	225
宋国安	2020-12-25	2021-01-08	男	65	>=65	9	2	14	1	是	否	是	2	是	2时58分	否	11	2020-12-28		无	A	164	1.64	62	23.0518	否	否	无特殊		否	是	是	II	yT4aN0	消化道	胃窦癌	低分化腺癌	G3	-9999	-9999	2020-12-25	未见血栓	2020-12-28	否	-9999	4.05	109	147	90
陈辉	2020-12-31	2021-01-21	男	59	<65	9	1	21	1	是	否	是	1	是	3时50分	否	3	2021-01-04		术后左侧肌间	A	186	1.86	86	24.8584	否	否	无特殊		否	是	是	IV	ypT3N0	消化道	乙状结肠癌多处转移	中分化腺癌	G2	10	10	2020-12-31	2021-01-10	2021-01-04	是	6	7.13	97	122	72
白亚珍	2020-12-28	2021-01-15	女	54	<65	8	1	18	1	是	是	是	1	是	4时45分	否	3	2021-01-06		无	B	162	1.62	71	27.0538	是	是	高血压 糖尿病 右乳癌术后		否	是	否	I	pT1	肝胆	原发性肝癌	I级	G1	-9999	-9999	2020-12-28	未见血栓	2021-01-06	否	-9999	9.33	76	138	260
马兴义	2021-01-08	2021-01-28	男	75	>=65	7	1	20	1	是	否	是	1	是	3时8分	是 血浆、RBC	11	2021-01-11		无	B	175	1.75	52	16.9796	否	否	近端胃癌术后 前列腺癌		否	否	否	II	pT1bN2	消化道	残胃癌	中分化腺癌	G2	-9999	-9999	2021-01-08	未见血栓	2021-01-11	否	-9999	6.03	82	82	174
李和	2021-01-07	2021-01-22	男	76	>=65	9	1	15	1	是	是	是	1	是	4时5分	是 血浆、RBC	11	2021-01-11		无	B	175	1.75	65	21.2245	是	否	糖尿病 冠心病		是	否	否	II	ypT3N0M0	消化道	食管胸下段鳞癌	中分化鳞癌	G2	-9999	-9999	2021-01-07	未见血栓	2021-01-11	否	-9999	4.66	100	106	113
李凤英	2021-01-15	2021-02-08	女	71	>=65	11	2	24	1	是	否	是	2	是	4时6分	否	9	2021-01-26		术前左侧肌间，术后未见	B	163	1.63	54.5	20.5126	否	是	高血压 脑梗病史 术前血栓	是	是	是	否	II		腹膜后	腹膜后梭形细胞瘤		G1	-9999	-9999	2021-01-15	未见血栓	2021-01-26	否	-9999	3.68	83	121	180
白万林	2021-01-19	2021-02-20	男	58	<65	8	1	32	1	是	否	是	1	是	8时59分	是 血浆、RBC	77	2021-01-26		术后左侧肌间	B	176	1.76	62.5	20.1769	否	否	心脏瓣膜病		否	是	是	IV		腹膜后	盆腔肉瘤	间叶组织来源	G2	19	19	2021-01-19	2021-02-07	2021-01-26	是	12	7.27	84	130	282
张秀兰	2021-01-25	2021-02-08	女	60	<65	11	1	14	1	是	否	是	1	是	5时53分	是 血浆、RBC	7	2021-01-27		术后右侧腓、胫后、肌间	A	158	1.58	70	28.0404	否	是	高血压 冠心病 起搏器术后		是	是	是	I	pT1bN0	消化道	食管鳞癌	低分化鳞癌	G3	3	3	2021-01-25	2021-01-28	2021-01-27	是	1	7.4	84	121	189
王振贵	2021-01-25	2021-02-03	男	74	>=65	10	1	9	1	是	否	是	1	是	2时10分	否	7	2021-01-27		术后右侧肌间	O	178	1.78	84	26.5118	否	是	高血压 脑梗 颈动脉狭窄		是	是	否	I	pT1cN0	肺	左肺下叶腺癌	低分化腺癌	G3	7	7	2021-01-25	2021-02-01	2021-01-27	是	4	6.95	123	146	283
李德馨	2021-01-26	2021-02-07	女	85	>=65	12	1	12	1	是	否	是	1	是	4时35分	是 血浆、RBC	9	2021-01-28		术前及术后左侧肌间	B	153	1.53	48.5	20.7185	否	是	高血压 室早合并房早 术前血栓	是	否	否	否	IIIB	pT3N1aM0	消化道	结肠腺癌	低分化腺癌	G3	0	1	2021-01-26	1-15术前血栓 2021-5-14	2021-01-28	是	0	20.88	86	99	410
薛兴昌	2021-01-27	2021-02-22	男	75	>=65	11	4	26	1	是	是	是	4	是	第一次手术4时0分，第二次2时30分	是 血浆、RBC	10	2021-1-29，2-10		术后双侧肌间	A	164	1.64	65	24.1672	是	否	糖尿病 白癜风		否	是	否	IIIA	pT3N0	肝胆	肝门部胆管细胞癌	中低分化腺癌	G2-3	14	14	2021-01-27	2021-02-10	2021-02-10	是	1	6.41	47	154	177
吴石粼	2021-02-03	2021-02-15	女	86	>=65	7	1	12	1	是	否	是	1	是	3时3分	是 RBC	14	2021-02-04		无	O	140	1.4	40	20.4082	否	是	高血压		否	否	否	IIIB	pT3N1b	消化道	降结肠癌	中分化腺癌	G2	-9999	-9999	2021-02-03	未见血栓	2021-02-04	否	-9999	5.75	81	86	223
张连芳	2021-02-19	2021-03-05	男	73	>=65	10	1	14	1	是	否	是	1	是	4时55分	否	9	2021-02-22		术后双侧肌间	B	168	1.68	63	22.3214	否	否	无特殊		否	是	是	II	pT2N0	消化道	食管鳞癌	中分化鳞癌	G2	4	4	2021-02-19	2021-02-23	2021-02-22	是	1	8.01	118	139	308
范一见	2021-03-01	2021-03-17	男	65	>=65	10	1	16	1	是	否	是	1	是	5时59分	否	7	2021-03-05		无	A	170	1.7	71	24.5675	否	否	无特殊		否	是	否	IIA	ypT1bN1	肺	左肺鳞癌	原位鳞癌	G1	-9999	-9999	2021-03-01	未见血栓	2021-03-05	否	-9999	7.02	113	116	298
马传海	2021-02-19	2021-03-12	男	72	>=65	12	7	21	1	是	否	是	7	是	3时9分	是 血浆、RBC	7	2021-02-26		术后双侧肌间	AB	167	1.67	65	23.3067	否	是	高血压 先天性动脉导管未闭		否	否	否	III-IV		腹膜后	腹腔低级别黏液性肿瘤		G3	10	10	2021-02-19	2021-03-01	2021-02-26	是	3	7.37	76	96	495
肖梅青	2021-02-18	2021-03-18	女	66	>=65	9	3	28	1	是	否	是	3	是	第一次手术3时0分，第二次2时30分	是 血浆、RBC	16	2021-2-22，3-5		无	A	170	1.7	78	26.9896	否	是	高血压 直肠癌肝肺转移术后		否	否	否	I	pT1bN0	消化道	胃窦癌	中低分化腺癌	G2-3	-9999	-9999	2021-02-18	未见血栓	2021-2-22，3-5	否	-9999	5.84	93	134	244
毕于玲	2021-03-01	2021-03-22	女	65	>=65	17	4	21	1	是	否	是	4	是	7时32分	是 血浆、RBC	10	2021-03-05		术前双侧肌间	A	157	1.57	51	20.6905	否	否	冠心病 术前血栓	是	是	否	否	III	ypT4aN3b	消化道	胃窦癌	低分化腺癌	G3	1	1	2021-03-01	术前血栓3-2	2021-03-05	是	0	3.49	100	111	154
王乃侠	2021-03-03	2021-03-23	女	63	<65	7	1	20	1	是	否	是	1	是	4时55分	否	7	2021-03-08		术后双侧肌间	O	157	1.57	58	23.5304	否	否	无特殊		否	否	否	III	ypT4aN1	消化道	胃癌	低分化腺癌	G3	8	8	2021-03-03	2021-03-11	2021-03-08	是	3	4.03	67	97	141
李德亮	2021-02-24	2021-04-29	男	68	>=65	7	1	64	1	是	是	是	1	是	3时35分	是 血浆、RBC	11	2021-03-08		无	O	165	1.65	53	19.4674	是	否	糖尿病		否	是	是	IV		消化道	直肠癌肝转移	中分化腺癌	G2	-9999	-9999	2021-02-24	未见血栓	2021-03-08	否	-9999	14.85	80	121	232
方和平	2021-03-01	2021-03-31	男	54	<65	9	4	30	1	是	是	是	3	是	8时29分	是 血浆	8	2021-03-11		无	AB	178	1.78	81	25.565	否	是	高血压 乙肝		否	否	是	II		腹膜后	腹膜后梭形细胞瘤		G1	-9999	-9999	2021-03-01	未见血栓	2021-03-11	否	-9999	7.83	119	161	227
范粉莲	2021-03-09	2021-03-18	女	73	>=65	12	3	9	1	是	否	是	3	是	2时30分	否	13	2021-03-11		术前左侧肌间？	AB	150	1.5	60	26.6667	否	是	高血压	是	否	否	否	II	ypT3N0	消化道	食管癌	中分化鳞癌	G2	1	1	2021-03-09	术前血栓3-10	2021-03-11	是	0	7.25	80	136	391
蔡文海	2021-03-12	2021-03-23	男	69	>=65	9	1	11	1	是	否	是	1	是	2时30分	否	9	2021-03-16		无	AB	177	1.77	73	23.3011	否	是	高血压 冠心病		是	是	否	IIA	pT3N0	消化道	直乙交界癌	中分化腺癌	G2	-9999	-9999	2021-03-12	未见血栓	2021-03-16	否	-9999	4.42	126	143	149
张景强	2021-03-11	2021-04-07	男	61	<65	7	1	27	1	是	是	是	1	是	第一次手术3时45分，第二次1时18分	否	12	2021-3-15，3-17		无	B	161	1.61	91	35.1067	是	是	高血压 糖尿病		否	是	是	IIA	ypT1aN1	肺	肺癌	鳞癌	G1	-9999	-9999	2021-03-11	未见血栓	2021-3-15，3-17	否	-9999	5.44	75	134	201
龚素京	2021-03-15	2021-03-29	女	67	>=65	3	1	14	1	是	是	否	1	是	3时40分	否	7	2021-03-17		无	B	168	1.68	79	27.9904	否	是	高血压		否	否	否	IVB	pT2aN3bM0	其它	左舌下腺癌	分化差的腺癌	G3	-9999	-9999	2021-03-15	未见血栓	2021-03-17	否	-9999	8.06	75	134	332
闫继军	2021-03-15	2021-03-23	男	70	>=65	9	1	8	1	是	否	是	1	是	3时50分	否	11	2021-03-17		无	A	176	1.76	97	31.3146	否	是	高血压		否	是	是	I	pT1N0 pT3N1b	消化道	回盲部癌	中分化腺癌	G2	-9999	-9999	2021-03-15	未见血栓	2021-03-17	否	-9999	4.96	120	168	162
项道福	2021-03-18	2021-04-20	男	75	>=65	9	3	33	1	是	否	是	4	是	2时30分	是 RBC	10	2021-03-11		术后右侧肌间	O	169	1.69	69	24.1588	否	是	高血压 术后急性心梗		否	否	否	IV		其它	阴茎恶性黑色素瘤		G3	1	1	2021-03-18	2021-03-19	2021-03-11	是	8	10.62	81	90	194
宋者银	2021-03-18	2021-03-30	男	82	>=65	9	1	12	1	是	是	是	1	是	3时3分	否	12	2021-03-22		无	B	169	1.69	67	23.4586	是	否	糖尿病 冠心病 PCI术后		是	否	否	III	pT3N2b	消化道	食管胃结合部癌	中低分化腺癌	G2-3	-9999	-9999	2021-03-18	未见血栓	2021-03-22	否	-9999	4.48	136	155	137
李桂林	2021-03-15	2021-04-09	女	67	>=65	11	3	25	1	是	是	是	4	是	4时50分	是 血浆、RBC	11	2021-03-25		术后左侧肌间	O	145	1.45	49.5	23.5434	是	是	高血压 糖尿病 陈旧心梗		是	否	否	III		消化道	直肠胃肠道间质瘤		G2	11	11	2021-03-15	2021-03-26	2021-03-25	是	1	4.85	87	90	150
王杰林	2021-03-29	2021-04-26	男	68	>=65	7	1	28	1	是	是	是	1	是	7时10分	否	11	2021-03-31		术后双侧肌间	O	165	1.65	66	24.2424	否	否	无特殊		否	是	是	IIIA	pT3N1	消化道	食管鳞癌	中分化鳞癌	G2	3	3	2021-03-29	2021-04-01	2021-03-31	是	1	5.96	89	139	217
宋欣梅	2021-03-30	2021-04-21	女	81	>=65	12	1	22	1	是	否	是	1	是	4时45分	是 血浆、RBC	14	2021-04-01		术前及术后双侧肌间	O	155	1.55	55	22.8928	否	否	乳腺癌术后 术前血栓	是	否	否	否	IV		消化道	腹腔胃肠道间质瘤		G3	0	1	2021-03-30	3-11术前血栓 2021-7-14	2021-04-01	是	0	7.18	83	83	371
田成林	2021-03-26	2021-04-21	男	59	<65	8	3	26	1	是	是	是	2	是	3时35分	否	12	2021-04-01		无	A	178	1.78	83	26.1962	是	是	高血压 糖尿病 脑梗		是	是	是	II	pT4aN0	消化道	胃窦癌	低分化腺癌	G3	-9999	-9999	2021-03-26	未见血栓	2021-04-01	否	-9999	5.34	78	105	269
温补补	2021-03-31	2021-04-15	男	43	<65	9	1	15	1	是	否	是	1	是	4时0分	是 血浆	4	2021-04-01	PE	术后双侧肌间	B	171	1.71	81	27.7008	否	否	乙肝		否	否	否	IV	ypT3N2b	消化道	降结肠癌肝转移	浸润性腺癌	G3	7	7	2021-03-31	2021-04-07	2021-04-01	是	6	5.86	104	167	191
闫大成	2021-04-01	2021-04-12	男	54	<65	10	1	11	1	是	否	是	1	是	2时55分	否	11	2021-04-06		无	B	176	1.76	85	27.4406	否	是	高血压 糖尿病		否	否	否	I	pT1N0	消化道	直肠癌	中分化腺癌	G2	-9999	-9999	2021-04-01	未见血栓	2021-04-06	否	-9999	6.22	109	128	265
李振芬	2021-03-30	2021-05-12	女	73	>=65	8	1	43	1	是	是	是	1	是	8时10分	是 血浆、RBC	10	2021-04-06		术后双侧肌间	O	162	1.62	60	22.8624	否	否	面神经麻痹术后		否	否	否	IV		肝胆	胆囊腺鳞癌	腺鳞癌	G3	13	13	2021-03-30	2021-04-12	2021-04-06	是	6	9.11	79	109	310
钱景文	2021-04-06	2021-04-20	男	73	>=65	9	1	14	1	是	否	是	1	否	1时20分	否	9	2021-04-13		术前右侧肌间，术后未见血栓	AB	166	1.66	65	23.5883	否	是	高血压 房颤 射频消融术后 术前右侧肌间	否	否	否	否	IIIB	pT3N1a	消化道	乙状结肠癌	中分化腺癌	G2	-9999	-9999	2021-04-06	未见血栓	2021-04-13	否	-9999	4.31	131	164	161
白满仓	2021-04-13	2021-04-23	男	72	>=65	13	3	10	1	是	否	是	4	是	2时25分	否	9	2021-04-16		术后双侧肌间	O	172	1.72	51	17.239	否	否	肺气肿		否	否	否	III	pT3N2	消化道	胃窦癌	低分化腺癌	G3	9	9	2021-04-13	2021-04-22	2021-04-16	是	6	6.36	119	157	143
尚玉兰	2021-04-16	2021-05-06	女	73	>=65	9	2	20	1	是	否	是	2	是	5时1分	是 血浆	7	2021-04-23		术后左侧肌间	O	150	1.5	49	21.7778	否	否	无特殊		否	否	否	IIIB	pT3bN1	消化道	十二指肠腺癌	中分化腺癌	G2	9	9	2021-04-16	2021-04-25	2021-04-23	是	2	4.6	95	105	190
杜希军	2021-05-19	2021-05-28	男	53	<65	9	3	9	1	是	否	是	3	是	6时40分	否	2	2021-05-21		无	B	161	1.61	84	32.4062	否	否	无特殊		否	否	否	I	pT1N0	消化道	直肠癌	中分化腺癌	G2	-9999	-9999	2021-05-19	未见血栓	2021-05-21	否	-9999	7.25	132	177	195
赵凯	2021-05-18	2021-06-18	男	38	<65	8	1	31	1	是	是	是	1	是	第一次手术2时53分，第二次1时18分	是 血浆	4	2021-5-25，5-31		无	B	176	1.76	89	28.7319	否	否	无特殊		否	是	否	IIA	pT3N0	消化道	结肠肝曲癌 结肠脾曲癌	中分化腺癌	G2	-9999	-9999	2021-05-18	未见血栓	2021-5-25，5-31	否	-9999	7.02	79	139	252
王玉荣	2021-05-28	2021-06-08	女	67	>=65	13	1	11	1	是	否	是	1	是	3时50分	否	7	2021-06-02		术前及术后双侧肌间	B	156	1.56	57	23.4221	是	否	糖尿病 术前血栓	是	否	否	否	IIIB	ypT2N2b	消化道	直肠癌	中分化腺癌	G2	3	3	2021-05-28	5-31术前血栓 2021/6/7	2021-06-02	是	0	3.62	92	118	188
万同胜	2021-06-07	2021-06-18	男	65	>=65	13	1	11	1	是	否	是	1	是	4时10分	是 血浆、RBC	7	2021-06-09		术前左侧肌间	AB	170	1.7	85	29.4118	是	是	高血压 糖尿病 冠心病 术前血栓	是	是	否	否	II	pT3N0 pT1bN0	消化道	胃癌	低分化管状腺癌	G3	1	1	2021-06-07	术前血栓6-8	2021-06-09	是	0	4.45	127	136	145
秦奎	2021-06-07	2021-08-30	男	73	>=65	11	4	84	1	是	是	是	4	是	第一次手术3时0分，第二次3时30分	是 血浆、RBC	10	2021-6-9，6-17		术后右侧胫后、腓及肌间	B	167	1.67	67	24.0238	是	是	高血压 糖尿病 冠心病		是	否	否	IV	pT4N1	其它	前列腺癌	低分化腺癌	G3	11	11	2021-06-07	2021-06-18	2021-06-09	是	9	6.33	82	155	187
陈玉柱	2021-06-17	2021-06-29	男	60	<65	12	1	12	1	是	是	是	1	是	4时0分	否	5	2021-06-21		术前左侧腘	B	163	1.63	50	18.8189	否	否	支动脉支架置入术后 术前血栓	是	否	是	是	IIIA	ypT3N1	消化道	食管癌	低分化鳞癌	G3	1	1	2021-06-17	术前血栓6-18	2021-06-21	是	0	11.55	83	124	383
李振祥	2021-06-21	2021-07-05	男	72	>=65	13	3	14	1	是	否	是	3	是	2时15分	是 血浆	7	2021-06-25		术前右侧肌间陈旧血栓	B	168	1.68	69	24.4473	否	否	（18天前）膀胱癌术后 乙肝 术前血栓	是	否	否	否	III		肝胆	肝细胞癌		G3	0	1	2021-06-21	术前血栓6-15	2021-06-25	是	0	5.74	114	148	175
高焕	2021-06-16	2021-07-14	男	73	>=65	9	2	28	1	是	是	是	2	是	第一次手术2时41分，第二次3时39分	是 血浆	6	2021-6-18，6-27		术后左侧肌间	B	171	1.71	73	24.9649	否	否	无特殊		否	是	是	0	ypT0N0	消化道	直肠癌	中分化腺癌	G2	13	13	2021-06-16	2021-06-29	2021-6-18，6-27	是	11	5.81	103	167	202
杨银贵	2021-06-23	2021-07-08	男	67	>=65	9	1	15	1	是	否	是	1	是	3时53分	否	9	2021-06-30		无	A	171	1.71	78	26.6749	否	否	后循环缺血		否	是	是	IV		消化道	升结肠癌根治术后复发	高分化腺癌	G1	-9999	-9999	2021-06-23	未见血栓	2021-06-30	否	-9999	4.42	130	160	223
何其海	2021-06-28	2021-07-09	男	84	>=65	8	1	11	1	是	否	是	1	是	2时40分	否	9	2021-06-30		术后未见血栓，未查下肢	B	160	1.6	60	23.4375	是	否	糖尿病		否	否	否	I	pT1bN0	消化道	胃角癌	中低分化管状腺癌	G2-3	-9999	-9999	2021-06-28	未见血栓	2021-06-30	否	-9999	6.85	124	142	343
王长顺	2021-06-28	2021-07-14	男	62	<65	10	1	16	1	是	是	是	1	是	5时10分	否	3	2021-06-30		无	A	170	1.7	65	22.4913	否	否	无特殊		否	是	是	0	ypT0N0	消化道	食管癌	中分化鳞癌	G2	-9999	-9999	2021-06-28	未见血栓	2021-06-30	否	-9999	7.59	114	128	304
曹飞	2021-06-28	2021-07-08	男	51	<65	8	3	10	1	是	是	是	3	是	2时31分	否	3	2021-07-01		无	A	180	1.8	70	21.6049	否	否	无特殊		否	否	否	II	ypT3N1	消化道	胃癌 食管癌	低分化腺癌	G3	-9999	-9999	2021-06-28	未见血栓	2021-07-01	否	-9999	16.1	82	132	428
王德玲	2021-06-29	2021-07-09	男	79	>=65	13	3	10	1	是	否	是	3	否	1时16分	否	7	2021-07-02		术前右侧肌间	B	177	1.77	77	24.5779	否	否	II度II型房室传导阻滞 临时起搏器植入术后 术前血栓	是	否	是	是	IV	pT3N0MX	消化道	结肠癌	中分化腺癌	G2	1	1	2021-06-29	术前血栓6-30	2021-07-02	是	0	6.03	101	104	190
胡延军	2021-06-25	2021-07-13	男	60	<65	7	1	18	1	是	否	是	1	是	3时21分	是 血浆、RBC	5	2021-07-05		无	AB	167	1.67	53	19.0039	否	否	无特殊		否	否	是	IV	ypT3N0MX	消化道	降结肠癌肝转移	中分化腺癌	G2	-9999	-9999	2021-06-25	未见血栓	2021-07-05	否	-9999	4.01	75	116	226
崔宏岩	2021-07-02	2021-08-04	男	56	<65	8	3	33	1	是	否	是	3	是	5时20分	是 RBC	3	2021-07-09		术后未见血栓，未查下肢	B	170	1.7	66	22.8374	是	否	糖尿病 梗阻性黄疸		否	否	是	IB	pT2N0	胰腺	胰腺癌	中分化腺癌	G2	-9999	-9999	2021-07-02	未见血栓	2021-07-09	否	-9999	9.04	64	168	317
黄保发	2021-07-08	2021-07-19	男	75	>=65	9	2	11	1	是	否	是	2	是	4时5分	否	8	2021-07-12		术后左侧肌间	AB	161	1.61	61	23.533	否	是	高血压 冠心病 PCI术后 腹主动脉瘤		是	否	否	IIIB	ypT3N1c	消化道	直肠癌	腺癌	G3	6	6	2021-07-08	2021-07-14	2021-07-12	是	2	4.64	101	133	164
佟明杰	2021-07-13	2021-07-28	男	83	>=65	9	3	15	2	是	是	是	3	是	3时0分	否	8	2021-07-16		术后未见血栓，未查下肢	O	154	1.54	66	27.8293	否	否	胆囊术后		否	否	否	II	pT1N2b	其它	口咽癌	高分化鳞癌	G1	-9999	-9999	2021-07-13	未见血栓	2021-07-16	否	-9999	6.61	104	139	128
孙长友	2021-07-05	2021-07-26	男	65	>=65	9	2	21	1	是	是	是	2	是	8时31分	是 血浆	5	2021-07-16		术后右侧肌间	O	170	1.7	80	27.6817	否	否	丙肝		否	是	否	IV		消化道	直肠癌肝转移	腺癌	G2	16	16	2021-07-05	2021-07-21	2021-07-16	是	5	6.43	113	158	123
曹宝芸	2021-07-08	2021-07-24	女	82	>=65	7	1	16	1	是	否	是	1	否	0时52分	是 血浆、RBC	10	2021-07-19		无	AB	151	1.51	36	15.7888	是	是	高血压 冠心病 糖尿病 慢性肾功能不全 肺气肿 腔隙性脑梗塞		是	否	否	IV		消化道	乙状结肠癌多处转移	中分化腺癌	G2	-9999	-9999	2021-07-08	未见血栓	2021-07-19	否	-9999	8.18	61	61	142
韩志文	2021-07-19	2021-07-30	男	85	>=65	9	1	11	1	是	否	是	1	是	3时45分	否	8	2021-07-21		术后右侧肌间	O	170	1.7	65	22.4913	否	否	脑梗 髋关节置换术后		是	否	否	IIIC	pT4N0MX	消化道	直肠癌	中分化腺癌	G2	3	3	2021-07-19	2021-07-22	2021-07-21	是	1	3.27	100	120	111
高秀娟	2021-07-14	2021-07-29	女	63	<65	10	1	15	1	是	是	是	1	否	1时22分	否	8	2021-07-22		无	O	158	1.58	81	32.4467	否	是	高血压		否	否	否	IIIB	pT3N1b	消化道	升结肠癌	高中分化腺癌	G1-2	-9999	-9999	2021-07-14	未见血栓	2021-07-22	否	-9999	9.14	100	119	475
刘秀秀	2021-07-30	2021-08-09	女	69	>=65	9	1	10	1	是	否	是	1	是	3时20分	否	7	2021-08-03		无	O	165	1.65	86	31.5886	是	是	高血压 糖尿病		否	否	否	IIB	pT4aN0	消化道	升结肠癌	中分化腺癌	G2	-9999	-9999	2021-07-30	未见血栓	2021-08-03	否	-9999	7.64	111	137	175
苏会明	2021-07-22	2021-08-20	男	68	>=65	11	5	29	3	是	是	是	5	是	第一次手术3时20分，第二次1时20分	是 血浆	8	2021-7-26，8-3		术后双侧肌间	AB	164	1.64	68	25.2826	否	否	无特殊		否	是	是	I	一点癌可能	消化道	食管胃结合部癌	中分化腺癌	G2	14	14	2021-07-22	2021-08-05	2021-7-26，8-3	是	10	4.03	75	132	136
吐鲁甫巴拉提	2021-08-04	2021-09-10	男	68	>=65	9	1	37	1	是	是	是	1	是	第一次手术4时16分，第二次1时33分，第三次2时10分	否	10	2021-8-9，8-13，8-20		术后双侧肌间	O	174	1.74	85	28.075	否	否	无特殊		否	否	否	IV		消化道	直肠癌多处转移	低分化腺癌	G3	6	6	2021-08-04	2021-08-10	2021-8-9，8-13，8-20	是	1	6.37	93	153	187
刘素琴	2021-08-05	2021-09-17	女	65	>=65	11	3	43	1	是	是	是	2	是	第一次手术5时5分，第二次3时33分	是 血浆、RBC	9	2021/8/11，9-1		术前右侧，术后双侧肌间	B	156	1.56	53	21.7784	否	是	高血压 术前血栓	是	否	否	否	IIIC	pT3	妇科	卵巢癌	透明细胞癌	G3	4	4	2021-08-05	术前血栓8-9	2021/8/11，9-1	是	0	5.84	69	123	224
王富	2021-08-12	2021-08-30	男	69	>=65	9	1	18	1	是	是	是	1	是	6时20分	否	5	2021-08-16		术后右侧肌间	AB	170	1.7	74	25.6055	否	否	冠心病 颈动脉闭塞		是	是	是	II	pT2N0	消化道	食管癌	低分化鳞癌	G3	6	6	2021-08-12	2021-08-18	2021-08-16	是	2	8.56	109	151	166
张兰芳	2021-08-13	2021-08-23	女	80	>=65	9	1	10	1	是	否	是	1	是	4时5分	否	8	2021-08-17		术后左侧肌间	B	165	1.65	77	28.2828	否	是	高血压		否	否	否	IIA	pT3N0	消化道	横结肠癌	中分化腺癌	G2	6	6	2021-08-13	2021-08-19	2021-08-17	是	2	5.39	125	129	239
刘翠珍	2021-08-12	2021-08-26	女	61	<65	10	1	14	1	是	否	是	1	是	2时47分	否	5	2021-08-17		术后右侧胫后及肌间	O	154	1.54	70	29.5159	否	是	高血压		否	否	否	IV		消化道	胃肠道间质瘤		G3	12	12	2021-08-12	2021-08-24	2021-08-17	是	7	5.45	100	140	350
兰会金	2021-08-13	2021-08-30	男	70	>=65	9	1	17	1	是	否	是	1	是	4时5分	否	17	2021-08-20		术后未见血栓，未查下肢	B	170	1.7	73	25.2595	是	是	高血压 糖尿病 脑膜瘤切除术后 主动脉瘤		否	是	否	IV		消化道	直肠癌肝转移	中分化腺癌	G2	-9999	-9999	2021-08-13	未见血栓	2021-08-20	否	-9999	4.83	113	147	103
徐建华	2021-08-23	2021-08-31	女	73	>=65	13	1	8	1	是	是	是	1	是	1时50分	否	5	2021-08-24		术前及术后双侧肌间	O	155	1.55	51.5	21.436	否	是	高血压 乙肝 下肢血栓史 利伐沙班、阿司匹林	是	否	否	否	IIA	ypT3N0MX	消化道	直肠癌	中分化腺癌	G2	0	1	2021-08-23	术前血栓8-23	2021-08-24	是	0	3.67	95	103	117
刘进贵	2021-08-19	2021-09-06	男	72	>=65	8	1	18	1	是	否	是	1	否	1时24分	是 RBC	7	2021-08-27		无	AB	166	1.66	45	16.3304	否	否	冠心病 CABG术后 二尖瓣置换术后		是	是	否	IV		消化道	胃癌腹腔转移	腺癌	G3	-9999	-9999	2021-08-19	未见血栓	2021-08-27	否	-9999	5.36	87	93	279
张佃峰	2021-08-25	2021-09-02	男	77	>=65	9	1	8	1	是	是	是	1	是	3时44分	否	8	2021-08-27		术后双侧肌间	A	172	1.72	72	24.3375	是	是	高血压 糖尿病 房颤 华法林 膀胱癌术后		否	是	是	IIIB	pT3N2a	消化道	直肠癌	中分化腺癌	G2	5	5	2021-08-25	2021-08-30	2021-08-27	是	3	6.62	126	150	159
张田书	2021-08-26	2021-09-09	男	69	>=65	16	8	14	3	是	是	是	8	是	3时30分	否	12	2021-08-30		术前右侧肌间	B	161	1.61	71	27.3909	否	否	术前血栓	是	否	否	是	I	ypT2N0	消化道	食管癌	低分化鳞癌	G3	1	1	2021-08-26	术前血栓8-27	2021-08-30	是	0	6.42	88	144	256
尹未芬	2021-08-25	2021-09-22	女	52	<65	9	2	28	1	是	是	是	2	是	9时49分	是 血浆、RBC、PLT	11	2021-08-31		术后右侧肌间	B	146	1.46	51	23.9257	是	是	高血压 糖尿病		否	否	否	良性		其它	肾上腺外嗜铬细胞瘤/副节瘤		良性	7	7	2021-08-25	2021-09-01	2021-08-31	是	1	3.97	95	129	125
杨洁	2021-08-20	2021-09-23	女	38	<65	11	5	34	1	是	是	是	5	是	9时23分	是 血浆、RBC	11	2021-09-02		无	O	167	1.67	66.5	23.8445	否	否	恶性胸腺瘤术后复发		否	否	否	III-IV		其它	B3型恶性胸腺瘤术后复发	B3型	G2	-9999	-9999	2021-08-20	未见血栓	2021-09-02	否	-9999	3.81	83	97	224
李景山	2021-08-26	2021-09-15	男	70	>=65	11	3	19	1	是	是	是	4	是	8时55分	是 血浆、RBC、PLT	12	2021-09-03		术后双侧肌间	A	171	1.71	64	21.8871	否	是	高血压 冠心病 CABG术后 主动脉置换术后 乙肝		是	是	是	良性		腹膜后	腹膜后良性囊性病变		良性	11	11	2021-08-26	2021-09-06	2021-09-03	是	3	4.31	82	101	202
丁彩云	2021-09-01	2021-09-09	女	69	>=65	10	2	8	1	是	否	是	2	是	9时35分	否	6	2021-09-03		无	B	163	1.63	53	19.9481	是	否	糖尿病 冠心病		是	否	否	II		消化道	直肠恶性黑色素瘤		G3	-9999	-9999	2021-09-01	未见血栓	2021-09-03	否	-9999	8.48	105	142	319
黄绪荣	2021-09-01	2021-09-17	女	73	>=65	7	1	16	1	是	否	是	1	是	6时23分	否	10	2021-09-06		术后双侧肌间	A	158	1.58	65	26.0375	否	否	无特殊		否	否	否	II	pT2N2	消化道	食管胃连接处癌	中低分化腺癌	G2-3	6	6	2021-09-01	2021-09-07	2021-09-06	是	1	4.55	88	103	204
王忠秋	2021-08-26	2021-10-19	男	58	<65	7	1	54	1	是	是	是	1	是	11时28分	是 血浆、RBC	8	2021-09-07		术后右侧肌间	O	176	1.76	84	27.1178	否	是	高血压		否	是	否	IIA	ypT3N0M1c	消化道	结肠癌多处转移	高分化腺癌	G1	13	13	2021-08-26	2021-09-08	2021-09-07	是	1	6.79	78	148	188
李清	2021-09-03	2021-09-15	男	71	>=65	8	3	12	3	是	是	是	3	否	0时52分	否	23	2021-09-06		无	B	160	1.6	60	23.4375	否	是	高血压		否	是	否	IV		肺	右肺下叶非小细胞癌伴多发转移	非小细胞癌	G3	-9999	-9999	2021-09-03	未见血栓	2021-09-06	否	-9999	18.95	76	164	256
罗远康	2021-09-07	2021-10-29	男	32	<65	12	6	52	1	是	是	是	6	是	12时55分	是 血浆、RBC	10	2021-09-16		无	O	178	1.78	58	18.3058	否	否	无特殊		否	是	否	IV		腹膜后	腹膜后脂肪肉瘤术后复发	去分化脂肪肉瘤，去分化成多形性未分化肉瘤	G4	-9999	-9999	2021-09-07	未见血栓	2021-09-16	否	-9999	13.4	69	108	586
付春梅	2021-09-09	2021-11-01	女	57	<65	7	1	53	1	是	是	是	1	是	11时40分	是 血浆、RBC	6	2021-09-23		术后双侧肌间	O	168	1.68	74	26.2188	否	是	高血压 抑郁		否	否	否	IV		消化道	乙状结肠癌术后复发	中分化腺癌	G2	18	18	2021-09-09	2021-09-27	2021-09-23	是	4	6.74	80	110	186
谭春生	2021-09-29	2021-10-09	男	57	<65	9	1	10	1	是	是	是	1	是	3时45分	否	7	2021-09-29		无	A	170	1.7	69	23.8754	否	否	无特殊		否	是	否	IV		消化道	乙状结肠癌肝转移	中分化腺癌	G2	-9999	-9999	2021-09-29	未见血栓	2021-09-29	否	-9999	5.55	99	142	134
潘为君	2021-09-18	2021-10-27	女	68	>=65	12	1	39	1	是	否	是	1	是	8时30分	是 血浆、RBC	8	2021-10-08		术前双侧肌间	A	155	1.55	57.7	24.0166	否	是	高血压 冠心病 术前血栓	是	是	否	否	III-IV		腹膜后	腹膜后去分化脂肪肉瘤		G3	4	4	2021-09-18	术前血栓9-22	2021-10-08	是	0	6.64	82	118	251
韩銮芬	2021-10-14	2021-10-26	女	53	<65	9	3	12	1	是	是	是	3	否	1时5分	否	9	2021-10-15		无	O	150	1.5	49.9	22.1778	否	是	高血压		否	否	否	IV		肝胆	胆囊癌术后转移	中低分化腺癌	G2-3	-9999	-9999	2021-10-14	未见血栓	2021-10-15	否	-9999	5.03	99	145	152
梁友启	2021-10-12	2021-11-04	男	75	>=65	9	3	23	1	是	是	是	3	是	9时35分	是 血浆、RBC	4	2021-10-22		无	B	165	1.65	65	23.8751	是	是	高血压 糖尿病		否	否	否	IIA	pT3N0	胰腺	胰腺癌	低分化腺癌	G3	-9999	-9999	2021-10-12	未见血栓	2021-10-22	否	-9999	4.8	91	139	102
牛明华	2020-11-17	2020-11-30	男	80	>=65	7	3	13	1	是	否	是	3	否	0时20分	否	12	2021-10-21		无	O	160	1.6	53	20.7031	否	是	高血压 脑梗		是	是	否	IB	pT2N0	肺	左肺上叶腺癌	低分化浸润性腺癌	G3	-9999	-9999	2020-11-17	未见血栓	2021-10-21	否	-9999	7.37	89	131	242
孙孟臣	2021-11-22	2021-11-30	男	66	>=65	10	1	8	1	是	是	是	1	是	1时38分	否	17	2021-11-24		无	B	169	1.69	61	21.3578	是	是	高血压 糖尿病 冠状动脉粥样硬化 房间隔瘤		否	否	否	II-III		肺	左肺下叶腺癌	实性及腺泡方式生长	G1	-9999	-9999	2021-11-22	未见血栓	2021-10-24	否	-9999	7.41	120	143	272
王俊	2020-01-02	2020-01-13	男	69	>=65	9	2	11	1	是	否	是	2	是	2时0分	否	9	2020-01-07		无	A	177	1.77	84	26.8122	否	是	高血压 冠心病 房颤		是	是	否	IIA	pT3N0	消化道	直乙交界癌	中分化腺癌	G2	-9999	-9999	2020-01-02	未见血栓	2020-01-07	否	-9999	3.9	116	134	178
陈立梅	2020-01-03	2020-01-19	女	60	<65	8	1	16	1	是	是	是	1	是	4时52分	否	5	2020-01-08		术后双侧肌间	O	150	1.5	68	30.2222	否	是	高血压 甲减		否	否	否	IVB		妇科	卵巢癌	高级别浆液性癌	G3	9	9	2020-01-03	2020-01-12	2020-01-08	是	4	5.47	83	119	297
甄俊荣	2020-01-08	2020-01-19	女	78	>=65	12	2	11	1	是	否	是	2	是	2时8分	是 RBC	8	2020-01-10		术前及术后左侧股总-股浅	B	162.5	1.625	60	22.7219	否	否	下肢静脉曲张术后 术前血栓	是	否	否	否	IIA	pT3N0	消化道	升结肠癌	中分化腺癌	G2	1	1	2020-01-08	术前血栓1-9	2020-01-10	是	0	5.09	75	75	315
薛云珠	2020-01-21	2020-02-10	女	70	>=65	12	2	20	1	是	否	是	2	是	2时14分	是 血浆、RBC	8	2020-01-21		术后双侧肌间	B	156	1.56	42	17.2584	是	否	糖尿病 肾萎缩 下肢血栓史	是	否	否	否	IVB		淋巴瘤	非霍奇金淋巴瘤	弥漫大B细胞淋巴瘤	G2	1	1	2020-01-21	2020-01-22	2020-01-21	是	1	3.57	75	75	388
李德元	2020-03-23	2020-04-26	男	88	>=65	11	1	34	1	是	否	是	1	否	1时5分	否	16	2020-03-24		术前左侧肌间	AB	162	1.62	50	19.052	是	是	高血压 糖尿病 多发脑梗 术前血栓	是	是	否	否	IVB		消化道	食管癌多处转移	低分化鳞癌	G3	0	1	2020-03-23	术前血栓2-28	2020-03-24	是	0	9.33	84	102	99
刘泰安	2020-04-23	2020-05-08	男	68	>=65	13	3	15	1	是	否	是	3	否	1时20分	否	7	2020-04-24		术前左侧胫后	A	173	1.73	63	21.0498	是	是	高血压 糖尿病 冠心病 脑梗后遗症 术前血栓	是	是	是	否	I	pT2N0	消化道	直肠癌	中分化腺癌	G2	0	1	2020-04-23	术前血栓4-23	2020-04-24	是	0	5.36	100	113	222
何秀芝	2020-05-06	2020-05-27	女	64	<65	7	1	21	1	是	否	是	1	是	6时25分	否	7	2020-05-12		术后双上肢未见血栓	B	160	1.6	70	27.3437	是	否	糖尿病 室早		否	否	否	IIIC	pT2N1	消化道	胆管癌	中-高分化腺癌	G1-2	-9999	-9999	2020-05-06	未见血栓	2020-05-12	否	-9999	4.5	89	114	209
李秀荣	2020-05-07	2020-06-24	女	64	<65	9	1	48	1	是	是	是	1	是	第一次手术10时47分，第二次3时12分	是 血浆、RBC	9	2020-5-12，5-21		无	B	167	1.67	73	26.1752	否	否	无特殊		否	否	否	IV		腹膜后	去分化脂肪肉瘤	去分化脂肪肉瘤	G3	-9999	-9999	2020-05-07	未见血栓	2020-5-12，5-21	否	-9999	4.5	98	129	231
孙仲文	2020-05-25	2020-06-05	男	69	>=65	8	3	11	1	是	否	是	3	是	4时14分	是 血浆、RBC	8	2020-05-29		无	A	159	1.59	42	16.6133	否	否	无特殊		否	是	是	II	pT3N0	消化道	胃癌	中低分化腺癌	G2-3	-9999	-9999	2020-05-25	未见血栓	2020-05-29	否	-9999	8.51	85	85	304
方兆奇	2020-04-30	2020-06-11	女	72	>=65	7	1	42	1	是	是	是	1	是	第一次手术5时16分，第二次2时34分	是 RBC	12	2020-5-6，6-9		无	O	160	1.6	57	22.2656	否	否	无特殊		否	否	否	IV	ypT4bN1M1	消化道	胃癌	低分化腺癌	G3	-9999	-9999	2020-04-30	未见血栓	2020-5-6，6-9	否	-9999	6.56	70	82	143
胡永英	2020-06-09	2020-06-26	女	78	>=65	7	12	17	1	是	是	是	3	是	3时15分	是 血浆、RBC	13	2020-06-11		无	A	157	1.57	54	21.9076	是	是	高血压 糖尿病 冠心病 脑梗 CKD 直肠癌术后		是	否	否	II	pT2N0	消化道	食管癌	低分化鳞癌	G3	-9999	-9999	2020-06-09	未见血栓	2020-06-11	否	-9999	8.11	83	85	162
郭金福	2020-06-11	2020-06-22	男	77	>=65	9	1	11	1	是	否	是	1	是	2时27分	否	9	2020-06-15		无	A	158	1.58	50	20.0288	否	否	无特殊		否	是	是	IIA	pT2bN0	肺	肺癌	低分化鳞癌	G3	-9999	-9999	2020-06-11	未见血栓	2020-06-15	否	-9999	9.91	122	150	231
刘秋芬	2020-06-09	2020-07-03	女	59	<65	8	1	24	1	是	否	是	1	是	3时26分	否	8	2020-06-16		术后右侧肌间	B	157	1.57	46	18.662	否	否	胃炎		否	否	否	III	pT2N2	肝胆	胆囊癌	高中分化腺癌	G1-2	15	15	2020-06-09	2020-06-24	2020-06-16	是	8	5.68	71	139	263
白林余	2020-06-16	2020-06-29	男	61	<65	9	2	13	1	是	否	是	2	是	4时20分	否	4	2020-06-19		无	B	168	1.68	65	23.03	否	否	骨折史		否	否	否	I	ypT2N0	消化道	贲门癌	中分化腺癌	G2	-9999	-9999	2020-06-16	未见血栓	2020-06-19	否	-9999	4.89	125	149	164
张亦冉	2020-06-29	2020-07-08	男	51	<65	9	1	9	1	是	否	否	1	是	5时14分	否	7	2020-07-02		术前及术后右侧肌间	O	169	1.69	70	24.5089	否	是	高血压 乙肝 术前血栓	是	否	是	否	II-III		其它	右股骨恶性腱鞘巨细胞瘤		G3	0	1	2020-06-29	术前血栓6-1	2020-07-02	是	0	10.41	91	145	336
李柱国	2020-07-01	2020-08-21	男	65	>=65	11	8	51	1	是	是	是	7	是	7时0分	是 血浆、RBC、PLT	9	2020-07-07		无	B	185	1.85	66	19.2841	是	是	高血压 糖尿病		否	是	是	IV		其它	左输尿管尿路上皮癌	低分化癌	G3	-9999	-9999	2020-07-01	未见血栓	2020-07-07	否	-9999	6.3	51	126	178
贺光高	2020-07-07	2020-07-20	男	70	>=65	13	3	13	1	是	是	是	4	是	7时21分	是 血浆、RBC	12	2020-07-10		术后双侧肌间	B	168	1.68	75	26.5731	否	是	高血压		否	是	否	IV		消化道	结肠癌肝转移	中分化腺癌	G2	4	4	2020-07-07	2020-07-11	2020-07-10	是	1	3.72	94	129	214
张玉堃	2020-07-14	2020-07-29	男	75	>=65	10	1	15	1	是	否	是	1	是	3时35分	否	11	2020-07-17		术后未见血栓，未查下肢	A	165	1.65	70	25.7117	否	是	高血压 冠心病		是	是	否	IIA	pT1cN1	肺	右肺腺癌	腺泡状生长	G1	-9999	-9999	2020-07-14	未见血栓	2020-07-17	否	-9999	5.39	124	145	269
张春启	2020-07-23	2020-08-24	男	71	>=65	9	2	32	1	是	否	是	2	是	3时45分	是 血浆、RBC	8	2020-07-27		无	B	168	1.68	47	16.6525	否	否	无特殊		否	是	否	III	ypT4aN3a	消化道	胃癌	低分化腺癌	G3	-9999	-9999	2020-07-23	未见血栓	2020-07-27	否	-9999	9.39	95	102	131
李艳茹	2020-07-28	2020-08-10	女	62	<65	9	3	13	1	是	否	是	3	是	4时30分	否	9	2020-07-31		术后双侧肌间	O	164	1.64	67	24.9108	否	是	高血压 高脂血症 乳腺癌根治术后		否	否	否	0	ypT0N0	消化道	直肠癌	高中分化腺癌	G1-2	6	6	2020-07-28	2020-08-03	2020-07-31	是	3	3.58	96	136	143
杨银兰	2020-07-29	2020-08-19	女	80	>=65	9	2	21	1	是	否	是	2	是	2时57分	否	10	2020-08-10		术后双侧肌间及胫后	O	145	1.45	45	21.4031	否	是	高血压 冠心病 左肾切除史 面瘫		是	否	否	I	pT1N0	消化道	升结肠癌	高分化腺癌	G1	14	14	2020-07-29	2020-08-12	2020-08-10	是	2	6	97	133	210
董京栓	2020-08-19	2020-08-28	男	57	<65	10	1	9	1	是	否	是	1	是	2时10分	否	3	2020-08-21		无	B	174	1.74	92	30.3871	否	否	无特殊		否	是	否	IIIC	pT4aN2b	消化道	乙状结肠癌	中低分化粘液腺癌	G2-3	-9999	-9999	2020-08-19	未见血栓	2020-08-21	否	-9999	9.73	130	141	324
连淑芬	2020-08-25	2020-09-07	女	57	<65	9	1	13	1	是	是	是	1	是	2时23分	否	9	2020-08-27		无	A	159	1.59	76	30.0621	否	是	高血压 乳腺癌切除术		否	否	否	IIA	pT2N1a	肺	左肺腺癌	腺泡及乳头状生长	G1	-9999	-9999	2020-08-25	未见血栓	2020-08-27	否	-9999	5.11	110	138	208
贺桂茹	2020-08-19	2020-09-25	女	57	<65	7	1	37	1	是	否	是	1	是	12时5分	是 血浆、RBC、自体血	10	2020-08-26		术后左侧肌间	B	168	1.68	72	25.5102	否	否	多次良性术后		否	否	否	I-II		腹膜后	腹膜后脂肪肉瘤术后复发	高分化脂肪肉瘤	G1	19	19	2020-08-19	2020-09-07	2020-08-27	是	11	3.85	60	120	124
李惠	2020-08-24	2020-09-07	男	65	>=65	9	2	14	1	是	否	是	2	是	3时2分	否	9	2020-08-28		无	B	162	1.62	67	25.5296	是	是	高血压 糖尿病 冠心病 脑梗		是	否	是	IIA	pT3N0M0	消化道	乙状结肠癌	中分化腺癌	G2	-9999	-9999	2020-08-24	未见血栓	2020-08-28	否	-9999	5.76	109	131	233
练方华	2020-08-26	2020-09-10	女	50	<65	10	1	15	1	是	否	是	1	是	4时41分	否	8	2020-08-31		术后右侧贵要（浅），双下肢未见	O	163	1.63	56	21.0772	否	否	无特殊		否	否	否	IV	ypT4aN0M1	消化道	乙状结肠癌肝转移	中分化腺癌	G2	9	9	2020-08-26	2020-09-04	2020-08-31	是	4	6.28	93	127	288
许宗连	2020-08-14	2020-09-04	男	68	>=65	7	1	21	1	是	是	是	1	是	第一次手术5时19分，第二次2时14分，第二次6时23分	是 血浆、RBC	15	2020-8-20，8-31，9-3		无	AB	171	1.71	81	27.7008	否	否	无特殊		否	是	否	II	pT3N0M0	消化道	食管胃结合部癌	低分化腺癌	G3	-9999	-9999	2020-08-14	未见血栓	2020-8-20，8-31，9-3	否	-9999	5.08	68	151	146
宁爱梅	2020-08-26	2020-09-09	女	62	<65	9	1	14	1	是	否	是	1	是	3时52分	否	4	2020-09-02		术后双侧肌间	B	160	1.6	60	23.4375	否	否	无特殊		否	否	否	II	pT3N0	消化道	食管胃结合部癌	高中分化腺癌	G1-2	9	9	2020-08-26	2020-09-04	2020-09-02	是	2	5.67	110	132	177
姜宗皋	2020-09-02	2020-09-11	男	65	>=65	14	3	9	1	是	是	是	3	是	2时47分	否	6	2020-09-04		术后双侧胫后、腓及肌间，术前左侧小隐静脉	O	165	1.65	70	25.7117	否	是	高血压 术前浅静脉血栓	是	否	是	否	I	pT1aN0	消化道	食管胃结合部癌	中低分化腺癌	G2-3	5	5	2020-09-02	2020-09-07	2020-09-04	是	3	7.96	112	158	314
武少杰	2020-08-31	2020-09-15	男	50	<65	7	2	15	1	是	否	是	2	是	3时29分	否	5	2020-09-04		无	A	186	1.86	70	20.2336	否	否	无特殊		否	是	是	I	ypT0N0	消化道	胃癌	中分化腺癌	G2	-9999	-9999	2020-08-31	未见血栓	2020-09-04	否	-9999	6.7	67	80	248
宋毅夫	2020-09-07	2020-09-15	男	80	>=65	9	2	8	1	是	否	是	2	是	1时36分	否	10	2020-09-09		术后双侧肌间	A	170	1.7	74	25.6055	否	是	高血压		否	否	否	IIA	pT3N0	消化道	升结肠癌	中分化腺癌	G2	7	7	2020-09-07	2020-09-14	2020-09-09	是	5	5.86	108	141	227
高思伦	2020-09-15	2020-10-22	男	74	>=65	7	2	38	1	是	是	是	2	是	3时46分	否	19	2020-10-12		无	A	168	1.68	44	15.5896	否	否	冠心病 PCI术后		是	否	否	II	pT4aN0	消化道	胃窦癌	印戒细胞癌	G3	-9999	-9999	2020-09-15	未见血栓	2020-10-12	否	-9999	3.76	87	112	140
辛若明	2020-10-09	2020-10-30	男	66	>=65	7	1	21	1	是	否	是	1	是	3时4分	否	12	2020-10-12		无	B	172	1.72	67	22.6474	是	是	高血压 糖尿病 甲减		否	是	是	III	pT4aN2bM0	消化道	直肠癌	印戒细胞癌	G3	-9999	-9999	2020-10-09	未见血栓	2020-10-12	否	-9999	8.11	80	112	208
王文烈	2020-10-20	2020-10-29	男	61	<65	13	3	9	1	是	否	是	3	否	1时28分	否	8	2020-10-23		术前右侧肌间	A	169	1.69	59	20.6575	否	否	胃癌术后 术前血栓	是	否	是	否	IV		消化道	胃癌转移	低分化腺癌	G3	1	1	2020-10-20	术前血栓10-21	2020-10-23	是	0	6.18	111	132	204
李文禄	2020-10-26	2020-11-05	男	70	>=65	11	4	10	1	是	是	是	4	是	7时15分	否	16	2020-10-28		术后双侧肌间	O	170	1.7	60	20.7612	是	是	高血压 糖尿病 陈旧脑梗		是	是	否	IIA	ypT3N0	消化道	直肠癌	溃疡性中分化腺癌	G2	7	7	2020-10-26	2020-11-02	2020-10-28	是	5	6.11	83	122	234
李观福	2020-09-14	2020-11-18	男	70	>=65	12	20	66	20	是	是	是	20	是	5时15分	是 血浆	13	2020-09-18		术后左侧胫后及双侧肌间	B	172	1.72	72	24.3375	否	否	无特殊		否	是	是	II	ypT3N1	消化道	胃窦癌	中分化溃疡性肝样腺癌	G2	56	56	2020-09-14	2020-11-09	2020-09-18	是	52	3.82	67	124	294
梁磊	2020-10-16	2020-12-06	男	48	<65	11	37	51	26	是	是	是	37	是	7时29分	是 血浆	8	2020-10-27	PE	术后左侧血栓、PE	O	161	1.61	50	19.2894	否	否	无特殊		否	是	是	II	pT3N0	消化道	食管癌	中分化鳞癌	G2	20	20	2020-10-16	2020-11-05	2020-10-27	是	9	5.04	68	130	109
张敦苗	2020-11-04	2020-11-17	男	82	>=65	13	5	13	1	是	是	是	5	是	第一次手术3时20分，第二次2时30分	是 血浆	8	2020-11-6，11-13		术后双侧肌间	O	172	1.72	55	18.5911	是	是	高血压 糖尿病 腔隙性脑梗		是	否	否	IIIA	pT3N1c	消化道	直肠癌	中分化腺癌	G2	9	9	2020-11-04	2020-11-13	2020-11-6，11-13	是	7	3.22	96	127	92
蔺延文	2020-11-05	2020-11-23	男	77	>=65	9	1	18	1	是	是	是	1	是	4时50分	是 RBC	8	2020-11-09		无	AB	168	1.68	61	21.6128	否	否	输尿管癌术后		否	否	否	IV		消化道	残胃癌	粘液腺癌伴印戒细胞癌	G3	-9999	-9999	2020-11-05	未见血栓	2020-11-09	否	-9999	9.04	97	100	160
陈军	2020-10-30	2020-12-25	男	53	<65	9	2	56	1	是	是	是	2	是	第一次手术5时20分，第二次2时11分	是 血浆	15	2020-11-2，11-9		术后右侧肌间	A	163	1.63	50	18.8189	否	否	阑尾术后 剖宫产术后		否	否	否	IIIC	pT3N2b	消化道	升结肠癌	中分化腺癌	G2	13	13	2020-10-30	2020-11-12	2020-11-2，11-9	是	10	3.87	91	127	222
朱乃顺	2020-10-26	2020-11-27	男	66	>=65	7	3	32	1	是	是	是	3	是	第一次手术5时55分，第二次1时25分	否	16	2020/10/28，11-10		无	A	166	1.66	63.5	23.044	是	是	高血压 糖尿病		否	是	是	IIIB	ypT3N1M0	消化道	食管癌	中分化鳞癌	G2	-9999	-9999	2020-10-26	未见血栓	2020/10/28，11-10	否	-9999	16.66	76	95	144
刘洋洋	2020-11-02	2020-11-23	男	21	<65	8	1	21	1	是	是	是	1	是	8时15分	是 血浆、RBC、PLT	11	2020-11-10		无	A	175	1.75	77	25.1429	否	否	无特殊		否	否	否	良性		腹膜后	炎性肌纤维母细胞瘤术后复发		良性	-9999	-9999	2020-11-02	未见血栓	2020-11-20	否	-9999	5.53	59	68	510
朱秋红	2020-11-02	2020-11-18	女	60	<65	7	1	16	1	是	是	是	1	是	3时0分	否	13	2020-11-10		术后右侧肌间	B	165	1.65	65	23.8751	否	否	脂肪肝		否	否	否	IV		乳腺	乳腺癌骨转移	浸润性导管癌	G3	8	8	2020-11-02	2020-11-10	2020-11-10	是	1	3.99	70	89	138
严淑敏	2020-11-16	2020-11-30	女	68	>=65	10	3	14	1	是	是	是	3	是	6时0分	否	5	2020-11-20		术后双侧腓、肌间	B	165	1.65	66	24.2424	否	是	高血压		否	否	否	0-I	ypTisN0	消化道	直肠癌	腺癌	G1	7	7	2020-11-16	2020-11-23	2020-11-20	是	3	5.25	105	141	289
王雅妮	2020-11-24	2020-12-01	女	29	<65	5	2	7	1	是	是	否	2	是	3时10分	是 血浆	12	2020-11-24		无	O	158	1.58	46	18.4265	否	否	无特殊		否	否	否	IV	pT4aN2a	消化道	乙状结肠癌骨转移	溃疡型中分化腺癌	G2	-9999	-9999	2020-11-24	未见血栓	2020-11-24	否	-9999	6.68	99	125	314
王贵芝	2020-11-19	2020-12-16	男	80	>=65	9	1	27	1	是	是	是	1	是	2时10分	是 血浆	15	2020-12-07		无	O	168	1.68	65	23.03	否	否	无特殊		否	是	否	IIIB	T3N2aM0	消化道	直肠癌	溃疡型腺癌	G2	-9999	-9999	2020-11-19	未见血栓	2020-12-07	否	-9999	4.79	124	153	131
吕吉世	2020-12-08	2020-12-23	男	74	>=65	7	1	15	1	是	是	是	1	是	4时0分	是 血浆、RBC	5	2020-12-10		术后左侧肌间	O	160	1.6	65	25.3906	否	否	无特殊		否	否	否	I	pT1aN0	消化道	胃癌	中分化腺癌	G2	10	10	2020-12-08	2020-12-18	2020-12-10	是	8	8.36	77	161	195
丛桂连	2020-12-02	2021-01-11	女	70	>=65	11	3	40	1	是	是	是	4	是	第一次手术4时21分，第二次2时20分	是 血浆	13	2020-12-7，12-11		术后双侧肌间	B	165	1.65	71	26.079	否	是	高血压 甲减 右肾癌切除术后 肺癌切除术后		否	否	否	I	pT1bN1	消化道	胃癌	粘液腺癌 高分化腺癌	G1	12	12	2020-12-02	2020-12-14	2020-12-7，12-11	是	7	5.95	86	148	204
马树英	2020-12-08	2021-02-03	男	66	>=65	11	20	57	19	是	是	是	20	是	2时20分	是 血浆	16	2020-12-10		术后双侧	O	178	1.78	92	29.0367	否	是	高血压		否	是	是	II	ypT3N0M0	消化道	食管胃结合部腺癌	中分化腺癌	G2	7	7	2020-12-08	2020-12-15	2020-12-10	是	5	6.33	79	137	208
吴学珍	2020-12-14	2020-12-23	女	70	>=65	9	1	9	1	是	否	是	1	是	4时45分	否	7	2020-12-16		无	B	158	1.58	54	21.6311	是	否	糖尿病 脑良性肿瘤切除术后		否	否	否	IIA	pT3N0	消化道	直肠癌	溃疡型中分化腺癌	G2	-9999	-9999	2020-12-14	未见血栓	2020-12-16	否	-9999	5.82	101	142	192
苏秘	2020-12-14	2020-01-11	男	75	>=65	9	2	28	1	是	否	是	2	是	4时20分	否	6	2020-12-24		无	B	159	1.59	54.5	21.5577	否	否	前列腺增生		否	否	否	I	ypT0N0	消化道	食管胃结合部癌	高分化腺癌	G1	-9999	-9999	2020-12-14	未见血栓	2020-12-24	否	-9999	4.61	115	144	201
阮忠莲	2020-11-19	2021-01-04	女	43	<65	13	31	46	9	是	是	是	31	是	6时18分	是 血浆、RBC、PLT	1	2020-11-24		无	O	155	1.55	62.5	26.0146	否	否	乙肝		否	否	否	IV		腹膜后	腹腔平滑肌肉瘤复发		G3	-9999	-9999	2020-11-19	未见血栓	2020-11-24	否	-9999	7.96	69	100	665
韩玉凡	2020-12-28	2021-01-07	男	51	<65	9	1	10	1	是	否	是	1	是	3时30分	否	4	2020-12-30		无	A	175	1.75	73	23.8367	否	否	左肺癌切除术后		否	是	否	I	pT1aN0	消化道	胃窦癌	中低分化腺癌	G2-3	-9999	-9999	2020-12-28	未见血栓	2020-12-30	否	-9999	4.69	130	162	187
孙国璋	2021-12-06	2022-01-21	男	67	>=65	11	6	46	1	是	否	是	6	是	6时37分	是 血浆、RBC	14	2021-12-09		术后双侧	B	171	1.71	56	19.1512	否	否	肺气肿		否	是	是	IV		消化道	残胃癌	溃疡型低黏附性癌，低分化腺癌伴印戒细胞癌	G3	7	7	2021-12-06	2021-12-13	2021-12-09	是	4	2.75	73	126	215
赵景成	2021-12-15	2022-01-06	男	72	>=65	11	8	22	1	是	否	是	8	是	4时45分	是 血浆	11	2021-12-17		术后右侧肌间	B	173	1.73	66	22.0522	否	否	陈旧脑梗		否	是	否	I	pT1bN0	消化道	食管胃结合部癌	中分化管状腺癌	G2	8	8	2021-12-15	2021-12-23	2021-12-17	是	6	5.34	83	134	196
付建安	2021-12-15	2021-12-29	男	66	>=65	13	6	14	1	是	否	是	6	是	3时35分	否	11	2021-12-17		无	O	175	1.75	73	23.8367	否	否	无特殊		否	是	是	IIIB	pT3N1a	消化道	直肠癌	中分化腺癌	G2	-9999	-9999	2021-12-15	未见血栓	2021-12-27	否	-9999	5.58	101	144	170
贺克明	2021-11-17	2021-12-07	男	70	>=65	11	4	20	1	是	否	是	4	是	6时35分	是 血浆、RBC	1	2021-11-26		无	O	171	1.71	78	26.6749	否	是	高血压 冠心病 PCI术后		是	是	否	IV		消化道	胃间质瘤肝转移		G3	-9999	-9999	2021-11-17	未见血栓	2021-11-26	否	-9999	5.28	84	116	177
付文贤	2021-11-25	2021-12-20	男	70	>=65	12	8	25	1	是	是	是	6	是	3时10分	是 血浆 RBC	8	2021-11-26	PE	术后双下肢肌间，PE	B	160	1.6	82.4	32.1875	否	否	无特殊		否	否	是	IV	pT4aN2aM1	消化道	降结肠癌	中分化腺癌	G2	5	5	2021-11-25	2021-11-30	2021-11-26	是	4	11.92	59	130	298
董圣芹	2021-11-29	2021-12-15	男	72	>=65	12	5	16	4	是	是	是	5	是	8时0分	是 血浆、RBC、PLT	14	2021-12-02		术后左颈内，左侧肌间	B	170	1.7	71	24.5675	是	是	高血压 糖尿病 双侧股骨头坏死 右眼失明		否	是	否	II	ypT3bN1b	其它	甲状腺癌	乳头状癌	G3	8	8	2021-11-29	2021-12-06	2021-12-02	是	4	3.87	78	111	273
尉健	2021-11-22	2021-12-20	男	65	>=65	11	14	28	14	是	是	是	14	是	2时8分	是 血浆 RBC PLT	15	2021-12-06		术后双下肢	O	158	1.58	52	20.83	是	是	高血压 糖尿病 冠心病 PCI术后		是	否	否	IV		消化道	乙状结肠癌肝转移术后复发	溃疡型中分化腺癌	G2	16	16	2021-11-22	2021-12-07	2021-12-06	是	1	4.13	68	117	117
张善硕	2021-12-06	2021-12-17	男	65	>=65	12	5	11	1	是	是	是	5	是	5时15分	否	9	2021-12-08		术后双侧肌间及左侧腓	AB	182	1.82	85	25.6612	是	否	糖尿病 冠心病 PCI术后		是	是	是	II	ypT3N1	消化道	食管胃结合部癌	管状腺癌	G3	3	3	2021-12-06	2021-12-09	2021-12-08	是	1	6.66	77	104	254
闫福山	2021-11-22	2022-01-05	男	62	<65	9	2	44	1	是	否	是	2	是	第一次手术5时0分，第二次2时40分	是 血浆、RBC	7	2021-11-24，12-1		术后左侧肌间	O	173	1.73	75	25.0593	是	否	糖尿病		否	是	否	I	pT2N0	消化道	贲门癌	中分化管状腺癌	G2	11	11	2021-11-22	2021-12-02	2021-11-24，12-1	是	8	6.34	91	143	185
詹景平	2020-01-02	2020-03-06	男	65	>=65	11	4	63	1	是	否	是	4	是	7时32分	是 血浆、RBC	8	2020-01-09		术后双侧肌间血栓	B	170	1.7	80	27.6817	否	是	高血压		否	是	否	IIIC	pT2aN1	肝胆	肝门胆管细胞癌	中低分化腺癌	G2-3	18	18	2020-01-02	2020-01-20	2020-01-09	是	11	8.45	76	105	197
丁国栋	2021-12-22	2021-01-07	男	84	>=65	13	6	16	4	是	是	是	6	否	未手术	是 血浆	23	未手术		未手术，未见血栓	A	166	1.66	60	21.7738	否	否	无特殊		否	否	否	II-III		其它	左颊部鳞癌 双侧颈部转移	鳞癌	G2	-9999	-9999	2021-12-22	未见血栓	未手术	否	-9999	11.34	98	129	194
高云峰	2021-12-21	2022-01-07	男	72	>=65	11	9	17	5	是	是	是	9	是	4时45分	是 血浆、RBC	10	2021-12-23		无	B	174	1.74	55	18.1662	否	否	无特殊		否	是	否	II	ypT4aN0	消化道	食管胃结合部癌	溃疡型低分化腺癌	G3	-9999	-9999	2021-12-21	未见血栓	2021-12-23	否	-9999	5.79	80	98	128
刘希平	2021-12-15	2022-02-08	男	65	>=65	7	4	55	1	是	是	是	3	是	9时38分	是 血浆、RBC、PLT	11	2021-12-23		无	A	165	1.65	67	24.6097	否	否	无特殊		否	否	是	IV		消化道	乙状结肠癌肝转移	中分化腺癌	G2	-9999	-9999	2021-12-15	未见血栓	2021-12-23	否	-9999	2.1	72	121	102
闫春华	2021-12-27	2022-01-05	男	58	<65	8	6	9	1	是	否	是	3	是	1时54分	是 血浆、RBC	31	2021-12-28		无	AB	167	1.67	55	19.721	否	是	高血压		否	是	否	I	pT1b	消化道	胃窦癌	中低分化腺癌	G2-3	-9999	-9999	2021-12-27	未见血栓	2021-12-28	否	-9999	6.65	57	142	283
贾常淮	2021-12-27	2022-01-10	男	77	>=65	13	5	14	1	是	否	是	5	是	2时45分	是 血浆	18	2021-12-30		术后双侧肌间	A	162	1.62	75	28.578	是	否	糖尿病 帕金森		否	否	否	III	pT4aN3a	消化道	胃窦癌	低分化腺癌	G3	4	4	2021-12-27	2021-12-31	2021-12-30	是	1	7.41	100	130	183
杨菊梅	2021-12-28	2022-01-18	女	72	>=65	11	16	21	5	是	是	是	16	是	第一次手术3时17分，第二次3时10分，第三次2时15分	是 血浆	29	2021-12-29，2022-1-2，1-4		术后双侧肌间，右侧胫后，左侧腓	B	149	1.49	52	23.4224	否	是	高血压 脑梗		是	否	否	IIIB	pT3N1a	消化道	降结肠癌	中分化腺癌	G2	7	7	2021-12-28	2022-01-04	2021-12-29，2022-1-2，1-4	是	6	5.77	69	135	222
程世富	2021-12-31	2022-01-18	男	67	>=65	13	6	18	1	是	是	是	5	是	9时18分	是 血浆、RBC、PLT	15	2022-01-05		术后双侧肌间、左侧胫后、右侧腓	AB	178	1.78	73	23.04	是	否	糖尿病 冠心病 陈旧心梗 丙肝		是	否	否	III	pT4aN3a	消化道	胃窦癌	管状腺癌 印戒细胞癌	G3	11	11	2021-12-31	2022-01-11	2022-01-05	是	6	3.85	90	130	75
杨阿林	2022-01-07	2022-01-30	女	65	>=65	11	5	23	1	是	是	是	5	是	3时40分	否	18	2022-01-12		无	O	156	1.56	68	27.9421	是	否	糖尿病		否	否	否	IV		消化道	结肠癌肝转移	中分化腺癌	G2	-9999	-9999	2022-01-07	未见血栓	2022-01-12	否	-9999	5.76	76	124	100
董立玉	2022-01-11	2022-01-26	男	76	>=65	15	8	15	2	是	是	是	8	是	3时10分	否	20	2022-01-13	PE	术前右侧，术后双侧、PE	O	169	1.69	67	23.4586	否	是	高血压 肺气肿 术前血栓	是	否	是	否	II	ypT2N0	消化道	食管癌	高分化鳞癌	G1	7	7	2022-01-11	2022-01-18	2022-01-13	是	5	5.04	76	116	147
米爱学	2022-01-11	2022-02-08	女	49	<65	8	2	28	1	是	是	是	2	是	11时27分	是 血浆、RBC、PLT	10	2022-01-18		无	B	166	1.66	55	19.9594	否	否	乙肝 剖宫产		否	否	否	IV		肝胆	肝细胞癌术后腹盆腔多发转移		G3	-9999	-9999	2022-01-11	未见血栓	2022-01-18	否	-9999	5.21	65	65	376
苑丰良	2021-12-17	2022-02-08	男	73	>=65	11	11	53	1	是	是	是	11	是	第一次手术7时46分，第二次时分，第三次时分，	是 血浆、RBC	17	2021-12-23，2022-1-18，1-31		术后双侧肌间及左侧胫后	A	166	1.66	66	23.9512	是	是	高血压 糖尿病		否	是	否	IIIC	pT3N1	肝胆	胆管癌	低分化腺癌	G3	34	34	2021-12-17	2022-01-20	2021-12-23，2022-1-18，1-31	是	27	7.59	59	135	193
常宝辉	2022-01-10	2022-01-27	男	55	<65	9	2	17	1	是	否	是	2	是	3时30分	否	16	2022-01-11		无	A	175	1.75	82	26.7755	否	否	冠心病 左束支传导阻滞		是	否	否	III	ypT3N1	消化道	食管胃结合部癌	低分化腺癌	G3	-9999	-9999	2022-01-10	未见血栓	2022-01-11	否	-9999	5.47	97	124	142
王大芬	2022-01-12	2022-02-10	女	66	>=65	11	12	29	7	是	是	是	12	否	未手术	是 血浆、RBC、PLT	18	未手术		未手术，双侧肌间	AB	158	1.58	52	20.83	否	是	高血压 心动过缓 起搏器术后 支扩		否	否	否	III-IV		肺	右肺小细胞肺癌	小细胞肺癌	G3	12	12	2022-01-12	2022-01-24	未手术	是	-9999	11.26	78	127	149
朱啸江	2022-01-24	2022-01-30	男	65	>=65	14	5	6	3	是	是	是	5	否	0时30分	是 血浆	32	2022-01-24	PE	术后右侧、PE	B	167	1.67	74	26.5338	否	否	无特殊		否	否	否	IV		消化道	直肠黑色素瘤肝转移		G3	1	1	2022-01-24	2022-01-25	2022-01-24	是	1	6.44	112	141	256
魏桂香	2021-09-23	2021-10-08	女	76	>=65	9	1	15	1	是	是	是	1	是	4时19分	否	15	2021-09-27		术后双侧肌间	O	162	1.62	66.5	25.3391	否	是	高血压		否	否	否	IIIB	ypT3N2a	消化道	直肠癌	中分化腺癌	G2	6	6	2021-09-23	2021-09-29	2021-09-27	是	2	2.79	99	113	161
贾存英	2021-10-14	2021-10-26	男	72	>=65	9	2	12	1	是	否	是	2	是	3时0分	否	7	2021-10-18		无	AB	179	1.79	77	24.0317	是	是	高血压 糖尿病 肺气肿		否	是	否	I	pT1aN0	消化道	贲门癌 胃角癌	中低分化腺癌	G2-3	-9999	-9999	2021-10-14	未见血栓	2021-10-18	否	-9999	4.41	141	164	191
王春	2021-10-27	2021-11-11	女	55	<65	14	1	15	1	是	否	是	1	是	1时42分	否	7	2021-11-02		术前及术后左侧肌间	A	157	1.57	53	21.5019	否	否	剖宫产术后 术前血栓	是	否	否	否	II	pT3a	其它	左足恶性黑色素瘤		G3	0	1	2021-10-27	术前血栓10-27	2021-11-02	是	0	7.25	118	138	391
廖海波	2021-11-01	2021-11-12	男	80	>=65	9	1	11	1	是	否	是	1	是	3时25分	否	10	2021-11-03		无	O	168	1.68	74.8	26.5023	是	是	高血压 糖尿病 白内障术后		否	否	否	II	pT2N2	消化道	胃癌	低分化印戒细胞癌	G3	-9999	-9999	2021-11-01	未见血栓	2021-11-03	否	-9999	7.98	139	153	196
范秀云	2021-11-01	2021-11-11	女	83	>=65	9	3	10	1	是	否	是	3	是	3时43分	否	10	2021-11-05		无	O	141	1.41	59	29.6766	否	是	高血压 陈旧脑梗 肺不张		是	否	否	IIIB	pT3N1b	消化道	乙状结肠癌	中分化腺癌	G2	-9999	-9999	2021-11-01	未见血栓	2021-11-05	否	-9999	4.91	103	132	178
王文林	2021-11-08	2021-11-17	男	59	<65	9	1	9	1	是	否	是	1	是	8时10分	否	5	2021-11-10		无	B	174	1.74	84	27.7447	否	否	下肢静脉曲张术后		否	是	否	IIIB	pT3N1b	消化道	直肠癌 左半结肠癌	中分化腺癌	G2	-9999	-9999	2021-11-08	未见血栓	2021-11-10	否	-9999	6.07	120	156	179
欧介甫	2021-11-11	2021-11-18	男	87	>=65	6	1	7	1	是	否	否	1	否	0时43分	否	10	2021-11-12		无	A	167	1.67	65	23.3067	是	是	高血压 糖尿病 冠心病 CABG术后		是	是	否	IV		其它	左第五趾恶性黑色素瘤转移		G3	-9999	-9999	2021-11-11	未见血栓	2021-11-12	否	-9999	7.75	95	111	313
廖永珍	2021-11-12	2021-11-24	男	90	>=65	7	1	12	1	是	否	是	1	是	3时24分	否	9	2021-11-17		无	B	160	1.6	70	27.3437	否	是	高血压 冠心病 慢支		是	是	否	IIA	pT3N0	消化道	直肠癌 左半结肠癌	中分化腺癌	G2	-9999	-9999	2021-11-12	未见血栓	2021-11-17	否	-9999	5.9	88	124	133
石凤花	2021-11-18	2021-11-30	女	54	<65	4	1	12	1	是	否	否	1	是	4时55分	否	2	2021-11-23		无	AB	152	1.52	61	26.4024	否	否	神经性头痛 糖耐量异常		否	否	否	III	pT3	妇科	卵巢高级别浆液性癌	高级别浆液性癌	G3	-9999	-9999	2021-11-18	未见血栓	2021-11-23	否	-9999	5.95	87	132	333
刘风鸾	2021-11-23	2021-12-24	女	71	>=65	12	3	31	1	是	否	是	4	是	5时27分	否	7	2021-12-03		术后右侧肌间	B	162	1.62	62	23.6244	否	是	高血压 冠心病		是	否	否	II	pT2N0	肝胆	胆总管癌	中分化腺癌	G2	14	14	2021-11-23	2021-12-06	2021-12-03	是	3	8.66	68	109	396
钟玉钢	2021-11-29	2021-12-24	男	59	<65	7	3	25	1	是	是	是	3	是	第一次手术3时23分，第二次1时29分	是 血浆、RBC	6	2021-11-30，12-3		术后右侧腓及双侧肌间	AB	171	1.71	80	27.3588	否	是	高血压		否	是	是	II	ypT3N0	消化道	胃癌	中低分化腺癌	G2-3	8	8	2021-11-29	2021-12-06	2021-11-30，12-3	是	6	4.27	67	116	216
杨志锋	2021-11-23	2022-01-12	男	62	<65	7	1	50	1	是	否	是	1	是	第一次手术4时9分，第二次1时52分	是 血浆、RBC	7	2021-11-26，12-6		无	B	171	1.71	62	21.2031	是	否	糖尿病		否	否	是	III	ypT4aN1	消化道	胃癌	中分化腺癌	G2	-9999	-9999	2021-11-23	未见血栓	2021-11-26，12-6	否	-9999	3.88	88	130	107
韩志勇	2021-12-13	2021-12-27	男	69	>=65	9	1	14	1	是	否	是	1	是	2时30分	否	6	2021-12-20		无	O	179	1.79	78	24.3438	是	否	糖尿病		否	否	否	IIA	pT3N0	消化道	结肠癌	中分化腺癌	G2	-9999	-9999	2021-12-13	未见血栓	2021-12-20	否	-9999	5.56	118	141	197
王六娃	2021-12-20	2021-12-29	男	70	>=65	13	1	9	1	是	否	是	1	是	3时40分	是 血浆、RBC	7	2021-12-22		术前左侧肌间	O	164	1.64	54	20.0773	否	否	脑梗 术前血栓	是	是	否	否	III	pT4aN3a	消化道	胃窦癌	低分化腺癌	G3	1	1	2021-12-20	术前血栓12-21	2021-12-22	是	0	6.42	49	49	481
纪富	2021-12-22	2022-01-05	男	72	>=65	13	1	14	1	是	是	是	1	是	3时59分	是 血浆	9	2021-12-24		术前双侧肌间	O	175	1.75	75	24.4898	否	否	术前血栓	是	否	是	否	IV		其它	前列腺癌骨转移	腺癌	G2	0	1	2021-12-22	术前血栓12-22	2021-12-24	是	0	9.35	105	166	159
胡保寿	2022-01-11	2022-01-30	男	79	>=65	8	1	19	1	是	否	是	1	是	2时55分	否	8	2022-01-13		无	A	163	1.63	61	22.9591	否	否	肺气肿 肺大泡 动脉斑块		否	是	否	III	pT4aN2	消化道	食管胃结合部癌	低分化管状腺癌	G3	-9999	-9999	2022-01-11	未见血栓	2022-01-13	否	-9999	6.31	84	135	261
王明亮	2022-01-13	2022-01-27	男	38	<65	9	2	14	1	是	否	是	2	是	2时55分	否	2	2022-01-15		无	O	169	1.69	63	22.0581	否	否	丙肝		否	是	是	II	pT3N1b	消化道	胃窦癌	中低分化管状腺癌	G2-3	-9999	-9999	2022-01-13	未见血栓	2022-01-15	否	-9999	7.51	134	159	215
崔京芬	2022-01-13	2022-02-15	女	63	<65	14	8	33	2	是	是	是	8	是	4时17分	是 血浆、RBC	7	2022/1/18，1-19二次手术		术后双侧肌间	B	163	1.63	57	21.4536	否	是	高血压 胸主动脉瘤 左乳癌术后		否	否	否	IIB	pT3N1	胰腺	胰腺癌	低分化导管腺癌	G3	13	13	2022-01-13	2022-01-26	2022-01-18	是	8	6.13	96	124	321
刘英华	2022-01-27	2022-01-29	女	70	>=65	3	1	2	0	否	否	是	1	否	未手术	否	18	未手术		未手术，无血栓	AB	156	1.56	36.5	14.9984	否	是	高血压 乳腺癌术后		否	否	否	II		妇科	子宫内膜癌肉瘤		G3	-9999	-9999	2022-01-27	未见血栓	未手术	否	-9999	5.74	108	123	168
饶俊	2022-01-11	2022-01-30	男	83	>=65	7	4	19	1	是	否	是	3	是	2时16分	否	12	2022-01-13		无	B	167	1.67	70	25.0995	否	是	高血压 脑梗 CKD		是	否	否	IIIB	ypT3N1a	消化道	直肠癌	中分化腺癌	G2	-9999	-9999	2022-01-11	未见血栓	2022-01-13	否	-9999	3.6	89	119	147
郑玉梅	2021-12-28	2022-01-30	女	47	<65	7	1	32	1	是	否	是	1	是	5时49分	是 血浆、RBC、PLT	4	2022-01-04		无	A	150	1.5	54	24	否	否	甲状旁腺切除术后		否	否	否	III-IV		其它	左输尿管尿路上皮癌术后复发	低级别浸润性尿路上皮癌	G3	-9999	-9999	2021-12-28	未见血栓	2022-01-04	否	-9999	3.49	76	83	80
赵永生	2021-12-30	2022-01-30	女	78	>=65	11	1	31	1	是	是	是	1	是	5时25分	是 血浆、RBC	11	2022-01-06		术前术后右侧肌间	AB	155	1.55	63	26.2227	否	是	高血压 术前血栓	是	否	否	否	IIIC	pT3N1	肝胆	胆管粘液腺癌	胆管粘液腺癌	G2	1	1	2021-12-30	术前血栓12-31	2022-01-06	是	0	4.51	76	105	192
谢明武	2021-12-31	2022-01-11	男	56	<65	9	1	11	1	是	是	是	1	是	3时53分	否	10	2022-01-04		术后右侧肌间	A	175	1.75	84.8	27.6898	是	否	糖尿病 冠心病 PCI术后		是	是	否	II	ypT1bN3a	消化道	胃癌	印戒细胞癌	G3	7	7	2021-12-31	2022-01-07	2022-01-04	是	3	6.68	105	145	224
宋春艳	2020-04-30	2020-06-05	女	53	<65	10	1	36	1	是	否	是	1	是	9时30分	是 血浆、RBC	6	2020-05-08		术后右侧颈内静脉	B	165	1.65	56	20.5693	是	否	糖尿病		否	否	否	III	pT4N1	消化道	十二指肠腺癌	中分化腺癌	G2	7	7	2020-04-30	2020-05-07	2020-05-08	是	0	7.22	97	117	295
陈杏花	2020-06-01	2020-06-15	女	62	<65	11	3	14	1	是	否	是	4	是	3时40分	否	5	2020-06-05		术后右侧颈内及锁骨下	B	150	1.5	62	27.5556	否	是	高血压		否	否	否	IIIA	ypT0N1a	消化道	直肠癌	中分化腺癌	G2	7	7	2020-06-01	2020-06-08	2020-06-05	是	3	3.44	109	143	121
赵善农	2021-03-29	2021-04-08	男	68	>=65	9	1	10	1	是	否	是	1	是	4时20分	否	8	2021-03-31		术后右侧颈内	AB	173	1.73	66	22.0522	否	否	无特殊		否	是	是	IIIB	pT4aN3a	消化道	胃癌	低分化腺癌	G3	9	9	2021-03-29	2021-04-07	2021-03-31	是	7	4.33	137	152	138
徐光炜	2020-02-20	2020-03-20	男	84	>=65	13	5	28	1	是	是	是	5	是	1时53分	是 血浆	18	2020-02-25		右侧颈内	O	172	1.72	85	28.7317	是	否	糖尿病 阵发房颤 糖尿病肾病 血滤		否	否	否	IV	pT4bN1b	消化道	乙状结肠癌肝转移	中分化腺癌	G2	4	4	2020-02-20	2020-02-24	2020-02-25	是	0	2.51	95	110	205
孙建国	2021-11-05	2021-11-17	男	62	<65	10	1	12	1	是	是	是	1	是	5时12分	否	8	2021-11-08		术后右侧锁骨下	A	175	1.75	82.7	27.0041	否	否	冠心病 PCI术后		是	是	是	IIA	pT3N0M0	消化道	食管胃结合部癌	中分化管状腺癌	G2	5	5	2021-11-05	2021-11-10	2021-11-08	是	2	8.91	116	166	280
李长海	2022-01-18	2022-01-18	男	67	>=65	2	1	1	0	否	否	否	1	否	未手术	否	42	未手术		未手术，无血栓	A	175	1.75	75	24.4898	否	否	冠心病 房颤		是	是	是	IV		肺	左肺小细胞肺癌	胎儿型腺癌	G3	-9999	-9999	2022-01-18	未见血栓	未手术	否	-9999	0.41	152	152	80
于锦环	2019-09-02	2019-09-09	女	69	>=65	9	1	7	1	是	否	是	1	否	1时0分	否	13	2019-09-04		无	AB	155	1.55	55	22.8928	否	是	高血压 子宫术后		否	否	否	IIIB	pT3N1a	消化道	直肠癌	中分化腺癌	G2	-9999	-9999	2019-09-02	未见血栓	2019-09-04	否	-9999	5.27	128	146	189
解广华	2019-01-03	2019-01-11	男	63	<65	13	1	8	1	是	是	是	1	是	3时11分	否	9	2019-01-04		术前术后右侧颈内	A	164	1.64	77	28.6288	否	否	房颤 血栓史	是	否	否	否	IA	pT1bN0	消化道	胃癌	中分化腺癌	G2	0	1	2019-01-03	术前血栓1-2	2019-01-04	是	0	5.37	146	162	210
马玉玲	2022-01-27	2022-02-28	男	59	<65	13	21	31	19	是	是	是	21	否	未手术	是 血浆 血小板	18	未手术		未手术，双侧肌间	O	170	1.7	66	22.8374	否	是	高血压 入ICU前服用激素		否	是	是	IV		肺	肺癌	低分化腺癌	G3	14	14	2022-01-27	2022-02-10	未手术	是	-9999	13.84	91	155	128
李凤成	2022-01-26	2022-02-20	男	62	<65	9	5	25	1	是	是	是	2	是	3时19分	否	11	2022-01-27		术后未见	O	165	1.65	71	26.079	否	否	无特殊		否	否	否	IV	pT4aN2aM1	消化道	乙状结肠癌	中分化腺癌	G2	-9999	-9999	2022-01-26	未见血栓	2022-01-27	否	-9999	6.86	99	152	224
彭秀英	2022-02-09	2022-02-25	女	56	<65	10	2	16	0	否	否	是	5	否	未手术	否	12	未手术		未手术，颈内	B	156	1.56	49	20.1348	否	否	子宫肌瘤术后		否	否	否	IVB		淋巴瘤	非霍奇金淋巴瘤	滤泡性淋巴瘤	G2	6	6	2022-02-09	2-15右侧贵要至锁骨下	未手术	是	-9999	9.52	74	123	652
陈樟熊	2022-02-08	2022-02-20	男	74	>=65	8	1	12	1	是	是	是	1	是	4时55分	是 血浆 RBC	7	2022-02-08		无	O	162	1.62	59	22.4813	是	是	高血压 糖尿病		否	否	是	IIIA	ypT3N1	消化道	食管癌	高分化鳞癌	G1	-9999	-9999	2022-02-08	未见血栓	2022-02-08	否	-9999	7.99	88	95	379
李福生	2019-01-03	2019-01-17	男	76	>=65	13	1	14	1	是	是	是	1	是	5时10分	否	5	2019-01-09		术前及术后左侧腓及肌间	A	180	1.8	67	20.679	否	否	1年前髋关节术后，术前血栓	是	否	否	否	II	ypT3N0M0	消化道	贲门癌	低分化腺癌	G3	0	1	2019-01-03	术前血栓2018-11-23	2019-01-09	是	0	3.91	100	104	177
张越	2022-01-23	2022-02-28	女	31	<65	7	2	36	1	是	是	是	2	是	6时1分	是 血浆	4	2022-01-23		术后未见	A	165	1.65	52	19.1001	否	否	无特殊		否	否	否	IV	pT3N1M1	消化道	胃癌	低分化腺癌	G3	-9999	-9999	2022-01-23	未见血栓	2022-01-23	否	-9999	4.24	76	78	92
王素芳	2021-12-31	2022-01-19	女	61	<65	8	3	19	1	是	是	是	3	是	5时23分	否	10	2022-01-07		术后未见	B	163	1.63	56	21.0772	否	是	高血压		否	否	否	II		其它	肾上腺嗜铬细胞瘤		G1	-9999	-9999	2021-12-31	未见血栓	2022-01-07	否	-9999	6	78	107	262
[truncated: 31 more columns]

## Sheet: Sheet2
			血栓
	患者资料	是	否	P
	男性
	年龄
	年龄>65岁
	BMI
	BMI>30
	血型
	肿瘤类型
	腹盆腔肿瘤
	肿瘤分期
	合并症
	高血压
	糖尿病
	血栓性疾病
	吸烟史
	饮酒史
	放化疗与否
	手术与否
	手术时长
	术前抗凝
	术后抗凝
	术后卧床
	静脉高营养
	WBC
	Hb
	Plt
	Cre
	Alb
	TBil
	TG
	TC
	Glu
	APTT
	DD
	INR

## Sheet: Sheet3
				血栓
		患者资料	是	否	P
		男性
		年龄
		年龄>65岁
		BMI
		BMI>30
		血型
		肿瘤类型
		肿瘤分期
		合并症
		高血压
		糖尿病
		血栓性疾病
		吸烟史
		饮酒史
		放化疗与否
		WBC
		Hb
		PLT
		Cre
		Alb
		TBil
		TG
		TC
		Glu
